# Supplementary material for: Distinct basal ganglia contributions to learning from implicit and explicit value signals in perceptual decision-making
Source: Nat Commun. 2024 Jun 22;15:5317. doi: 10.1038/s41467-024-49538-w (PMC11193814; doi:10.1038/s41467-024-49538-w)
Supplement: Supplementary file 4 — Source Data [file 41467_2024_49538_MOESM4_ESM.zip]

Archive with 3 entries (3 files):
- Figure 1 source data.xlsx
- Figure 2 source data.xlsx
- Figure 3 source data.xlsx
