# Supplementary material for: Distinct basal ganglia contributions to learning from implicit and explicit value signals in perceptual decision-making
Source: Nat Commun. 2024 Jun 22;15:5317. doi: 10.1038/s41467-024-49538-w (PMC11193814; doi:10.1038/s41467-024-49538-w)
Supplement: Supplementary file 4 — Source Data [file 41467_2024_49538_MOESM4_ESM.zip › Figure 1 source data.xlsx]

## Sheet: Fig1b
participant	block 1 coherence	block 2 coherence	block 3 coherence	block 4 coherence	block 5 coherence	block 6 coherence
1	32	24	12	9	13	11
2	24	17	17	12	12	9
3	40	30	30	22	22	19
4	18	13	13	13	10	7
5	20	19	16	12	9	9
6	16	16	16	14	14	14
7	22	20	30	45	45	33
8	28	22	16	10	10	15
9	34	31	23	17	12	9
10	26	26	39	39	29	29
11	38	28	21	19	14	14
12	16	12	10	10	7	10
13	16	12	9	6	5	5
14	32	24	24	24	18	9
15	40	28	22	22	19	28
16	26	19	19	19	9	9
17	16	10	15	7	10	7
18	20	17	12	18	11	11
19	12	8	8	7	7	7
20	40	40	40	40	32	29
21	54	43	43	32	32	31
22	50	44	66	66	66	66
23	16	24	21	21	15	15

## Sheet: Fig1c
participant	block 1 d'	block 2 d'	block 3 d'	block 4 d'	block 5 d'	block 6 d'
1	1.72202	0.60918	0.192612	0	0.212929	0.236699
2	0.836315	0.872874	0.0727251	1.33518	1.77966	1.05205
3	1.55635	0.307866	1.07235	0.568414	0.744296	0.500497
4	3.16797	0.435474	0.410658	0.167894	1.1382	0.0964791
5	0.846013	0.709219	1.49173	1.9872	0.926403	0.658216
6	0.384651	0.3479	0.843489	0.205433	0.594781	0.238479
7	0.378356	-0.114952	-0.105795	0.801869	1.27235	0.360967
8	1.23114	1.91636	0.838805	0.936497	0	0.721046
9	0.860692	1.56513	1.46455	1.46702	1.17766	0.525888
10	0.644543	0.152797	0.841621	1.88641	1.35492	1.07265
11	0.945941	1.47175	0.589349	0.926184	0.354494	0.975191
12	1.47441	0.836189	1.06829	1.41081	0.201123	0.786922
13	2.34681	1.96188	1.06476	1.07022	0.20749	0.27632
14	2.12715	0.768748	1.02434	2.27553	0.836189	0.687103
15	0.246024	0.789186	0.506694	0.271053	-0.0362512	1.14268
16	1.01068	0.768488	0.975062	0.105112	0.291092	0.320789
17	0.308383	0.271053	0.16767	0.0432312	1.13012	0.610273
18	0.312832	1.09478	-0.765283	0.970692	0.36701	0.342593
19	1.51061	0.636578	0.173858	0.905824	0.919496	0.305589
20	0.781904	1.47477	0.458655	1.28991	0.681494	0.834472
21	0.497264	0.640667	1.26958	0.61819	0.814905	0.430727
22	0.0298174	-0.535563	0.25568	0.604585	1.47163	2.04574
23	0.0327375	0.275921	0.395191	1.15859	0.590412	0.594938

## Sheet: Fig1d
pt	no bet d'	bet d'
1	0.360254	0.629547
2	0.724763	1.74911
3	0.446869	2.08162
4	0.599475	1.37616
5	0.130019	1.39657
6	-0.0371597	0.88055
7	0.0200479	0.860102
8	-0.107366	1.07692
9	0.436403	3.00044
10	0.361144	1.45551
11	0.0771762	2.59636
12	0.091839	1.43107
13	0.675283	1.2194
14	0.774282	1.13783
15	-0.00896154	0.824985
16	0.130556	1.268
17	0.184843	0.497158
18	0.145281	1.16734
19	0.599128	0.715038
20	0.538354	0.960926
21	-0.0305098	1.00292
22	0.0107676	1.0634
23	0.472045	0.649944

## Sheet: Fig1e
pt	no bet rt	bet rt
1	0.286226	0.191698
2	0.327944	0.230454
3	0.481298	0.500139
4	0.406701	0.366286
5	0.232419	0.194936
6	0.138812	0.146945
7	0.458156	0.422595
8	0.358825	0.352629
9	0.205241	0.151931
10	0.458029	0.418237
11	0.294343	0.272878
12	0.60775	0.441238
13	0.432251	0.321365
14	0.43316	0.298389
15	0.3962	0.309745
16	0.381135	0.301696
17	0.324947	0.247477
18	0.340519	0.345414
19	0.517046	0.452185
20	0.43352	0.2632
21	0.55411	0.399165
22	0.284666	0.256268
23	0.30614	0.2405

## Sheet: Fig1f
pt	repeat Stimulus z(p(repeat response))						alternate Stimulus z(p(repeat response))
	-2	-1	1	2	no bet	bet	-2	-1	1	2	no bet	bet
1	-0.102378	-0.185069	-0.453616	0.30828	-0.102378	0.420035	-0.0787192	-0.0787192	0.0211355	0.41802	-0.322482	0.352008
2	-0.405743	-0.280082	-0.0445413	0.481404	-0.209531	0.561679	2.38513	0.733273	-0.615707	-0.0377757	0.0854524	-0.0554024
3	-2.26496	-0.553752	0.602785	0.314737	-0.312706	0.260591	1.13824	0.293676	-0.12336	-0.222713	-0.0129837	-0.26537
4	-2.37278	-0.594958	0.437303	-0.226448	-0.0464357	0.795186	0.621223	0.190496	-0.311907	-0.717962	0.156616	-0.102886
5	-0.547517	-2.30792	0.337071	0.311813	-0.121278	0.0412216	0.500904	1.26561	-0.466517	-0.326226	-0.303692	0.0513909
6	-0.469916	-0.771585	-0.0832842	1.38256	-0.445982	0.36915	-0.0146506	-0.141427	-0.405091	0.105794	-0.159067	0.299322
7	-0.175895	0.0209275	0.214045	0.172005	-0.252878	0.195899	-0.201628	0.565137	-0.250407	0.0717883	-0.0685678	-0.0642822
8	-0.42551	-2.49851	0.895407	0.410678	-0.0324527	0.048446	0.601765	0.215829	-0.530132	-0.282823	-0.0478351	0.0358166
9	-2.5988	-0.877035	0.118746	0.36119	-0.112255	0.539768	1.27941	0.43779	-0.166795	-0.470668	0.101752	-0.207841
10	-0.0939012	-0.713117	0.197116	0.345521	0.00742893	-0.0106036	0.782124	0.389851	-0.481821	-0.0959098	0.145623	-0.211005
11	-2.52555	-0.535239	0.191995	0.141494	-0.282853	0.522321	2.30041	0.522589	-0.456661	0.113777	-0.0259335	-0.219962
12	-1.36007	-0.114001	-0.0481735	0.236197	0.0114929	0.125729	1.17883	0.414118	-0.377521	-0.53716	0.210574	-0.000295586
13	-0.943417	-0.776285	0.572694	0.368284	-0.377717	0.0595834	-0.306498	0.635067	-0.163078	-0.273028	0.186409	0.136415
14	-0.30942	-0.68043	-2.57605	0.373223	0.00364393	0.0401484	0.316079	0.201893	-2.12445	-0.110532	0.0621832	0.0833794
15	0.134333	-0.90688	0.000824684	-0.103669	0.0225534	0.221921	0.701971	-0.00244201	-0.253157	-0.427015	0.261222	-0.032858
16	-0.153716	-1.08448	0.344936	0.80733	-0.614371	0.534784	0.0237922	-0.0882957	-1.19169	0.402149	-0.105025	0.385663
17	-0.404132	-0.16037	1.23778	-0.363283	-0.202432	0.243688	0.675003	-0.492041	-0.0587051	-0.216219	0.00707328	-0.0188514
18	-0.255767	-0.546562	-0.143679	0.234677	-0.0394996	0.450881	-0.0926273	0.315654	-0.204715	-1.05554	0.171493	0.226012
19	0.127875	-0.259344	-0.289683	0.0233812	-0.150521	0.159876	0.649505	-0.414862	0.141527	-0.550083	0.1235	-0.0342882
20	-0.350173	1.21147	-0.273262	0.232746	-0.350173	0.0566634	0.529639	0.0933571	-1.73148	0.239659	-0.497481	0.13392
21	0.0343441	0.327725	-0.314412	-0.0493076	-0.268636	0.100356	0.582921	0.67833	-0.275011	-0.835714	0.760301	0.0680012
22	-1.14029	-0.552226	0.60177	0.293386	-0.230031	0.164482	0.795231	0.0589146	0.288799	-0.465486	-0.042881	-0.180466
23	-0.338441	-0.201095	0.213874	0.302715	-0.0169142	-0.18993	-0.288865	0.538516	-0.169142	-0.606086	-0.0442253	0.151884
