# Supplementary material for: Distinct basal ganglia contributions to learning from implicit and explicit value signals in perceptual decision-making
Source: Nat Commun. 2024 Jun 22;15:5317. doi: 10.1038/s41467-024-49538-w (PMC11193814; doi:10.1038/s41467-024-49538-w)
Supplement: Supplementary file 4 — Source Data [file 41467_2024_49538_MOESM4_ESM.zip › Figure 2 source data.xlsx]

## Sheet: Fig2a
	Decision window Bet prediction | no bet
Time from response	-0.771	-0.761	-0.751	-0.741	-0.731	-0.721	-0.711	-0.701	-0.691	-0.681	-0.671	-0.661	-0.651	-0.641	-0.631	-0.621	-0.611	-0.601	-0.591	-0.581	-0.571	-0.561	-0.551	-0.541	-0.531	-0.521	-0.511	-0.501	-0.491	-0.481	-0.471	-0.461	-0.451	-0.441	-0.431	-0.421	-0.411	-0.401	-0.391	-0.381	-0.371	-0.361	-0.351	-0.341	-0.331	-0.321	-0.311	-0.301	-0.291
pt
1	-1.51335	-1.50872	-1.51255	-1.49822	-1.47414	-1.46318	-1.45645	-1.45138	-1.44255	-1.44437	-1.4638	-1.49685	-1.52594	-1.54062	-1.56024	-1.5849	-1.59165	-1.58637	-1.59424	-1.60406	-1.606	-1.60108	-1.61058	-1.61521	-1.59936	-1.57967	-1.56983	-1.55824	-1.53056	-1.50155	-1.48527	-1.47197	-1.45158	-1.42708	-1.4021	-1.37477	-1.35162	-1.34049	-1.3226	-1.30856	-1.3111	-1.31174	-1.30754	-1.29379	-1.28608	-1.28421	-1.26155	-1.24407	-1.24183
2	-1.37449	-1.38209	-1.37156	-1.3639	-1.35005	-1.32443	-1.30642	-1.2984	-1.30046	-1.29547	-1.30139	-1.32628	-1.34651	-1.35286	-1.35854	-1.36395	-1.35245	-1.32554	-1.3078	-1.3114	-1.32769	-1.34569	-1.37244	-1.39557	-1.39452	-1.37069	-1.33945	-1.30816	-1.26648	-1.23629	-1.24509	-1.27239	-1.30182	-1.31494	-1.33803	-1.36412	-1.37113	-1.36305	-1.35823	-1.35728	-1.35626	-1.35796	-1.35412	-1.36199	-1.35261	-1.34259	-1.3504	-1.36052	-1.37837
3	-1.26184	-1.27295	-1.27422	-1.29807	-1.3309	-1.34489	-1.35373	-1.35292	-1.35882	-1.3497	-1.33108	-1.32716	-1.3253	-1.32297	-1.33883	-1.36795	-1.3941	-1.41831	-1.42653	-1.44482	-1.46183	-1.46076	-1.45725	-1.44301	-1.44103	-1.41538	-1.38282	-1.37816	-1.37836	-1.3817	-1.39473	-1.41364	-1.42024	-1.41124	-1.40205	-1.39218	-1.36583	-1.3445	-1.32921	-1.31575	-1.29409	-1.27312	-1.26792	-1.27215	-1.28153	-1.28821	-1.28386	-1.28353	-1.28319
4	-1.93417	-1.91343	-1.89219	-1.87771	-1.86554	-1.85142	-1.84001	-1.82906	-1.81761	-1.80972	-1.81351	-1.82119	-1.83434	-1.8434	-1.85675	-1.86816	-1.87815	-1.89413	-1.90769	-1.92312	-1.95379	-1.98694	-2.01487	-2.05428	-2.08811	-2.10119	-2.10595	-2.10236	-2.09121	-2.07942	-2.06716	-2.06861	-2.07652	-2.0865	-2.08538	-2.07158	-2.05646	-2.04243	-2.01727	-1.98665	-1.95455	-1.93168	-1.9195	-1.90891	-1.90188	-1.91985	-1.94574	-1.96596	-1.98879
5	1.48675	1.47715	1.45113	1.40881	1.38749	1.40265	1.43707	1.46063	1.47834	1.4892	1.49973	1.49055	1.45339	1.42223	1.39532	1.37444	1.34796	1.325	1.32615	1.33871	1.33661	1.34804	1.36272	1.39367	1.41655	1.43838	1.48205	1.53027	1.56738	1.58607	1.60548	1.61459	1.63547	1.67481	1.71191	1.72676	1.73298	1.75238	1.77098	1.73578	1.67839	1.65936	1.67663	1.68997	1.66863	1.64739	1.65309	1.65299	1.6228
6	0.151361	0.167581	0.177579	0.183543	0.191177	0.201618	0.210074	0.19335	0.179557	0.171037	0.16939	0.180641	0.207603	0.247694	0.278887	0.30203	0.315076	0.310496	0.286767	0.258867	0.241673	0.230101	0.234006	0.244957	0.253216	0.248401	0.244263	0.236568	0.222182	0.198575	0.183949	0.182706	0.181548	0.180162	0.166858	0.164421	0.168255	0.167789	0.155618	0.149036	0.152549	0.156225	0.151161	0.141996	0.154247	0.168794	0.184979	0.201676	0.213661
7	-0.272058	-0.278407	-0.286085	-0.29058	-0.29698	-0.308762	-0.310598	-0.31035	-0.323457	-0.33841	-0.346555	-0.348488	-0.341484	-0.335033	-0.327954	-0.31817	-0.311078	-0.311951	-0.316662	-0.311148	-0.304196	-0.302736	-0.299881	-0.293078	-0.288694	-0.286811	-0.280586	-0.269032	-0.269037	-0.278078	-0.288535	-0.305217	-0.323416	-0.334536	-0.332949	-0.319213	-0.303273	-0.279018	-0.269382	-0.270577	-0.260734	-0.266097	-0.283494	-0.294655	-0.290257	-0.279104	-0.269026	-0.255126	-0.228601
8	1.29998	1.31302	1.34499	1.36779	1.40367	1.41758	1.39225	1.35713	1.3175	1.30109	1.29415	1.28929	1.31063	1.33888	1.35431	1.35997	1.36043	1.38909	1.4047	1.41741	1.44229	1.45894	1.44258	1.40906	1.37944	1.35288	1.33941	1.33681	1.34717	1.37347	1.40161	1.41102	1.40169	1.42294	1.43752	1.39922	1.36513	1.35845	1.36995	1.3715	1.36952	1.393	1.41962	1.41447	1.38892	1.37772	1.39257	1.38855	1.3737
9	-0.499005	-0.511736	-0.531278	-0.55143	-0.561268	-0.562045	-0.554135	-0.551172	-0.536726	-0.515776	-0.500566	-0.480348	-0.452028	-0.419071	-0.381053	-0.330449	-0.282289	-0.248498	-0.212884	-0.176018	-0.167607	-0.173979	-0.188588	-0.202685	-0.224851	-0.25447	-0.280909	-0.306684	-0.341883	-0.383124	-0.42853	-0.465028	-0.496551	-0.528293	-0.550859	-0.575769	-0.609704	-0.640736	-0.678271	-0.710077	-0.722659	-0.71652	-0.702889	-0.688428	-0.668357	-0.651294	-0.628253	-0.607024	-0.578515
10	-0.271777	-0.263743	-0.243503	-0.248904	-0.256434	-0.261759	-0.275057	-0.287911	-0.299207	-0.300002	-0.295064	-0.279861	-0.258726	-0.230646	-0.19858	-0.171462	-0.151153	-0.137789	-0.121995	-0.117301	-0.128177	-0.135711	-0.121365	-0.110445	-0.111908	-0.115157	-0.109929	-0.10074	-0.104053	-0.107495	-0.100966	-0.0977793	-0.0880331	-0.0837679	-0.0942384	-0.108374	-0.126491	-0.140711	-0.154883	-0.170772	-0.169091	-0.154671	-0.1429	-0.134506	-0.136812	-0.148305	-0.163492	-0.17904	-0.196382
11	-0.561445	-0.571356	-0.594014	-0.611588	-0.620271	-0.634358	-0.642892	-0.642006	-0.634389	-0.643313	-0.666007	-0.682044	-0.686818	-0.677955	-0.660872	-0.641186	-0.613091	-0.585281	-0.568184	-0.570835	-0.593461	-0.614215	-0.641401	-0.674839	-0.701801	-0.719659	-0.715553	-0.705082	-0.691149	-0.670142	-0.648267	-0.626924	-0.623261	-0.631457	-0.648501	-0.665958	-0.692133	-0.724261	-0.739358	-0.737791	-0.731085	-0.729831	-0.725792	-0.719161	-0.731918	-0.754368	-0.78375	-0.812279	-0.836893
12	0.494501	0.48837	0.471217	0.441368	0.398425	0.371224	0.351812	0.341946	0.351865	0.350696	0.347565	0.363567	0.39185	0.401141	0.405397	0.432303	0.468823	0.506572	0.538576	0.556649	0.581874	0.600298	0.607518	0.592669	0.585197	0.600643	0.605708	0.615012	0.63145	0.65165	0.664433	0.673339	0.683405	0.685585	0.680629	0.691467	0.708421	0.723234	0.73274	0.764446	0.802626	0.82796	0.847932	0.862779	0.875922	0.884882	0.880583	0.863509	0.854601
13	0.245433	0.257795	0.262902	0.271862	0.281333	0.277329	0.278951	0.285404	0.296343	0.307797	0.322328	0.340589	0.343411	0.339925	0.349365	0.362798	0.366058	0.37203	0.389116	0.392539	0.393291	0.396457	0.414808	0.421956	0.412177	0.407244	0.409699	0.413459	0.413911	0.424909	0.449803	0.47066	0.465855	0.440269	0.409902	0.38051	0.365363	0.367322	0.384282	0.409481	0.44597	0.452266	0.447848	0.453864	0.467317	0.474693	0.465207	0.490433	0.507683
14	2.05515	2.05824	2.06219	2.08116	2.14292	2.21375	2.2615	2.2494	2.25818	2.22442	2.16989	2.10391	2.10745	2.16687	2.12358	2.11256	2.13023	2.15236	2.15594	2.13799	2.16545	2.16272	2.15936	2.16422	2.13773	2.12315	2.08831	2.04679	1.99943	1.98806	1.9913	2.00341	2.06202	2.12457	2.17961	2.21153	2.24058	2.28317	2.32338	2.33577	2.36156	2.44318	2.49129	2.43349	2.35329	2.3074	2.26214	2.18136	2.13492
15	0.00511133	0.0408024	0.059811	0.0818499	0.0899651	0.0910212	0.102332	0.11522	0.11889	0.11768	0.129385	0.150613	0.150022	0.133362	0.132955	0.14668	0.156054	0.138621	0.133312	0.160879	0.183876	0.188271	0.187757	0.203512	0.218141	0.218152	0.204977	0.1947	0.191904	0.169966	0.131411	0.101028	0.0920736	0.0796601	0.067223	0.0782611	0.0924622	0.0995607	0.104248	0.126145	0.140059	0.140665	0.138047	0.13889	0.145459	0.135683	0.129128	0.123537	0.114602
16	-0.572413	-0.586414	-0.600802	-0.60154	-0.588602	-0.587902	-0.590983	-0.576736	-0.564868	-0.559517	-0.557057	-0.54881	-0.538171	-0.546756	-0.566521	-0.586113	-0.610217	-0.632876	-0.643976	-0.643521	-0.627378	-0.609246	-0.591292	-0.583821	-0.588951	-0.592949	-0.607495	-0.617189	-0.612174	-0.6138	-0.614093	-0.60937	-0.606719	-0.612419	-0.629158	-0.631859	-0.630405	-0.623844	-0.606013	-0.597022	-0.593375	-0.592854	-0.596148	-0.603043	-0.610726	-0.616994	-0.618728	-0.610696	-0.603521
17	0.129246	0.144472	0.139137	0.118044	0.110351	0.115512	0.103774	0.0888539	0.0822736	0.0964373	0.104624	0.110989	0.123704	0.142915	0.155029	0.138353	0.11504	0.0930246	0.0662291	0.0419373	0.0233393	0.0216599	0.0173823	0.00988592	-0.000177033	-0.0310132	-0.0647932	-0.0875382	-0.095622	-0.106834	-0.10892	-0.0933344	-0.0753756	-0.0820435	-0.10833	-0.130755	-0.160607	-0.189245	-0.207498	-0.207765	-0.206612	-0.20928	-0.201359	-0.178318	-0.167221	-0.167054	-0.144261	-0.119446	-0.10852
18	-0.283391	-0.279583	-0.286778	-0.302929	-0.312713	-0.31115	-0.324152	-0.346568	-0.342795	-0.337913	-0.335919	-0.345802	-0.347372	-0.335877	-0.338932	-0.348134	-0.361785	-0.367967	-0.380073	-0.403126	-0.417746	-0.416375	-0.423232	-0.439981	-0.448328	-0.460987	-0.47181	-0.497031	-0.519833	-0.548869	-0.579583	-0.607992	-0.634655	-0.654342	-0.674265	-0.691937	-0.702494	-0.703106	-0.707163	-0.707327	-0.698166	-0.676954	-0.670214	-0.675496	-0.672507	-0.658466	-0.657006	-0.666364	-0.658788
19	1.24078	1.20882	1.1729	1.13049	1.08557	1.05583	1.05592	1.06981	1.07943	1.08214	1.10153	1.11304	1.10814	1.11516	1.12369	1.13794	1.14607	1.15825	1.16903	1.17052	1.16441	1.1686	1.17422	1.15729	1.15413	1.15863	1.15741	1.16106	1.17659	1.19487	1.19541	1.19235	1.19899	1.19556	1.18146	1.17806	1.17957	1.17887	1.17602	1.17943	1.16699	1.13752	1.11648	1.1019	1.08591	1.07943	1.07799	1.08676	1.08754
20	1.63226	1.64608	1.64989	1.63988	1.63021	1.64207	1.65315	1.63171	1.61005	1.59781	1.58595	1.57351	1.52349	1.48611	1.47585	1.46611	1.45212	1.41251	1.38321	1.3591	1.33083	1.28164	1.23468	1.21587	1.22471	1.22973	1.21951	1.22352	1.23799	1.23926	1.24734	1.26549	1.29893	1.32525	1.34925	1.37915	1.39053	1.38958	1.38627	1.3996	1.39914	1.40896	1.42345	1.44547	1.46502	1.46027	1.44878	1.42848	1.42207
21	1.08536	1.11795	1.13323	1.12523	1.10799	1.07226	1.02785	0.996148	0.961103	0.935541	0.934339	0.96617	0.990442	1.02419	1.08031	1.1212	1.13814	1.1524	1.1756	1.19247	1.18751	1.19509	1.20795	1.20919	1.17569	1.15055	1.1444	1.14072	1.14861	1.15783	1.1763	1.18379	1.19712	1.20929	1.21162	1.22056	1.23141	1.23602	1.22621	1.21634	1.21201	1.19395	1.20123	1.2423	1.29082	1.33107	1.36453	1.4134	1.44356
22	-0.88272	-0.893936	-0.896832	-0.894816	-0.91678	-0.930599	-0.921917	-0.894896	-0.875303	-0.864496	-0.833666	-0.809859	-0.795126	-0.785392	-0.769729	-0.762784	-0.761586	-0.753926	-0.756416	-0.774714	-0.809165	-0.828117	-0.838329	-0.852788	-0.856803	-0.838082	-0.812068	-0.78834	-0.770973	-0.752787	-0.738348	-0.715896	-0.689614	-0.690971	-0.692318	-0.684022	-0.685542	-0.70408	-0.715728	-0.709307	-0.702388	-0.701805	-0.705885	-0.711852	-0.714186	-0.707445	-0.707647	-0.714638	-0.695288
23	-1.75265	-1.72184	-1.69612	-1.67589	-1.65482	-1.65448	-1.65573	-1.64386	-1.63015	-1.62517	-1.63314	-1.64362	-1.64527	-1.6502	-1.66112	-1.67487	-1.68573	-1.69133	-1.70428	-1.70788	-1.70323	-1.69981	-1.69905	-1.70371	-1.70387	-1.71155	-1.72471	-1.72764	-1.72395	-1.70808	-1.70567	-1.71398	-1.70343	-1.68053	-1.66735	-1.66785	-1.66809	-1.66107	-1.66454	-1.6815	-1.68769	-1.68045	-1.66728	-1.65121	-1.64488	-1.65378	-1.66875	-1.66399	-1.65527
	Decision window Bet prediction | bet
1	-1.43661	-1.42333	-1.42567	-1.43769	-1.43915	-1.42959	-1.4432	-1.46084	-1.47028	-1.47336	-1.47759	-1.48888	-1.48929	-1.49409	-1.51899	-1.55135	-1.56636	-1.58412	-1.61454	-1.62574	-1.62523	-1.63214	-1.65983	-1.68497	-1.69309	-1.6962	-1.70472	-1.70894	-1.69244	-1.66338	-1.63206	-1.62232	-1.60254	-1.57532	-1.56775	-1.57105	-1.58149	-1.59061	-1.61404	-1.63188	-1.64178	-1.64394	-1.64056	-1.62738	-1.60006	-1.57232	-1.54663	-1.52699	-1.49824
2	-1.25694	-1.27754	-1.30341	-1.31875	-1.32362	-1.31813	-1.29465	-1.2542	-1.22898	-1.22869	-1.23403	-1.23921	-1.28343	-1.35517	-1.39853	-1.41105	-1.38557	-1.35382	-1.31228	-1.25652	-1.1942	-1.1511	-1.16668	-1.20578	-1.24648	-1.29182	-1.3369	-1.39115	-1.42666	-1.44871	-1.45202	-1.44806	-1.46349	-1.47172	-1.47026	-1.45543	-1.45389	-1.46306	-1.46568	-1.46614	-1.49392	-1.55597	-1.60051	-1.61743	-1.62954	-1.62851	-1.59215	-1.53375	-1.48714
3	-1.24384	-1.22184	-1.20322	-1.22438	-1.24539	-1.24387	-1.24903	-1.28487	-1.34525	-1.39095	-1.41484	-1.43123	-1.4593	-1.46765	-1.45307	-1.44337	-1.41812	-1.39506	-1.38185	-1.38658	-1.38977	-1.39325	-1.41571	-1.44839	-1.47809	-1.46898	-1.44396	-1.42368	-1.39898	-1.36966	-1.33825	-1.34069	-1.35938	-1.37796	-1.4156	-1.44625	-1.46906	-1.50124	-1.51757	-1.51721	-1.52622	-1.53058	-1.52024	-1.5035	-1.49559	-1.52017	-1.54232	-1.54094	-1.55278
4	-1.85683	-1.84835	-1.83175	-1.81712	-1.78116	-1.76498	-1.78314	-1.84069	-1.93307	-2.03259	-2.1001	-2.10498	-2.08723	-2.05498	-1.99691	-1.96442	-1.98651	-2.04562	-2.08934	-2.13118	-2.15857	-2.15774	-2.11263	-2.0628	-2.02096	-1.96905	-1.95847	-1.96978	-1.98925	-2.00357	-2.04177	-2.065	-2.03877	-2.02586	-2.04783	-2.049	-2.05142	-2.09922	-2.16327	-2.20771	-2.24024	-2.27618	-2.30257	-2.31515	-2.3423	-2.37262	-2.40809	-2.47689	-2.53909
5	1.40716	1.38342	1.37183	1.37146	1.37073	1.37977	1.41228	1.44184	1.46894	1.49102	1.49913	1.50146	1.51312	1.5341	1.53235	1.50928	1.50489	1.50177	1.47773	1.45198	1.44498	1.45929	1.45698	1.4536	1.46641	1.48365	1.49587	1.48897	1.49796	1.5141	1.51402	1.51109	1.50951	1.52084	1.52393	1.51923	1.50412	1.48797	1.47706	1.45409	1.43616	1.43616	1.4336	1.4171	1.4108	1.42707	1.43496	1.4255	1.43805
6	0.174143	0.177129	0.158192	0.14308	0.140892	0.140634	0.140663	0.146582	0.163963	0.182332	0.185911	0.175999	0.173767	0.16316	0.160126	0.162805	0.166181	0.174561	0.168535	0.162306	0.145391	0.120903	0.116042	0.118715	0.130599	0.150469	0.164942	0.17814	0.187109	0.192682	0.203598	0.212695	0.223284	0.241409	0.246017	0.231813	0.216731	0.211709	0.20094	0.171409	0.142173	0.12361	0.108399	0.0835674	0.0672412	0.0674612	0.0727593	0.0740007	0.0774901
7	-0.287924	-0.295729	-0.295476	-0.28594	-0.271048	-0.262653	-0.250201	-0.242649	-0.242173	-0.265995	-0.304916	-0.32383	-0.3455	-0.363902	-0.381639	-0.383967	-0.376888	-0.372413	-0.36138	-0.344267	-0.336474	-0.328642	-0.329192	-0.345979	-0.355239	-0.356919	-0.355446	-0.354931	-0.352332	-0.345272	-0.342758	-0.344046	-0.353207	-0.36574	-0.370218	-0.383407	-0.397816	-0.404961	-0.391641	-0.373044	-0.361819	-0.336442	-0.299535	-0.267502	-0.243919	-0.220273	-0.190803	-0.167053	-0.164625
8	1.60143	1.61576	1.62906	1.6292	1.62024	1.59236	1.54927	1.50222	1.47999	1.49682	1.53401	1.57091	1.599	1.61873	1.61406	1.5599	1.4678	1.38654	1.3268	1.27062	1.21073	1.17699	1.18517	1.20246	1.20537	1.19885	1.20813	1.21437	1.18236	1.14709	1.13466	1.12772	1.12801	1.14694	1.18672	1.22756	1.26476	1.29416	1.30078	1.3052	1.30172	1.29653	1.30564	1.32652	1.35634	1.38903	1.42671	1.44767	1.45769
9	-0.379238	-0.371221	-0.36635	-0.362388	-0.355894	-0.355823	-0.357164	-0.364491	-0.376037	-0.388101	-0.408397	-0.424526	-0.43021	-0.440976	-0.451713	-0.448117	-0.445115	-0.443453	-0.43662	-0.429319	-0.416157	-0.414097	-0.413523	-0.424849	-0.438664	-0.440866	-0.440031	-0.427723	-0.410555	-0.389038	-0.376738	-0.373335	-0.382193	-0.405397	-0.422889	-0.441394	-0.458141	-0.472608	-0.482646	-0.485552	-0.48837	-0.488169	-0.477679	-0.475015	-0.477173	-0.479853	-0.475954	-0.473946	-0.492512
10	-0.226867	-0.238607	-0.239927	-0.251884	-0.265805	-0.264484	-0.258057	-0.245643	-0.248394	-0.258275	-0.269419	-0.277821	-0.284759	-0.282109	-0.267707	-0.250777	-0.232649	-0.206596	-0.190374	-0.188406	-0.197142	-0.213215	-0.219838	-0.235679	-0.243683	-0.247193	-0.245614	-0.231907	-0.230643	-0.226431	-0.210669	-0.199448	-0.183718	-0.180311	-0.178729	-0.17951	-0.188328	-0.209606	-0.246924	-0.274637	-0.283274	-0.285174	-0.298758	-0.301774	-0.276304	-0.251882	-0.241769	-0.236385	-0.217275
11	-0.600454	-0.600615	-0.608608	-0.627666	-0.642133	-0.64622	-0.64955	-0.656994	-0.653373	-0.634058	-0.611131	-0.604118	-0.611148	-0.615992	-0.620387	-0.634964	-0.660913	-0.684582	-0.693757	-0.686467	-0.676642	-0.664459	-0.640786	-0.620081	-0.604249	-0.61103	-0.626289	-0.64197	-0.664697	-0.677103	-0.688754	-0.692517	-0.684156	-0.670381	-0.651723	-0.64954	-0.645858	-0.63399	-0.642732	-0.676675	-0.701851	-0.706611	-0.710873	-0.730199	-0.744957	-0.749628	-0.768651	-0.799852	-0.834045
12	0.620634	0.631528	0.647975	0.668251	0.661315	0.645971	0.659419	0.693586	0.704292	0.685997	0.683737	0.680396	0.660249	0.634072	0.614003	0.614491	0.619143	0.614425	0.601223	0.588451	0.577113	0.556362	0.528776	0.505731	0.496703	0.485578	0.461486	0.443216	0.420092	0.393196	0.374032	0.369487	0.379121	0.389329	0.415705	0.451817	0.472642	0.488021	0.506112	0.519423	0.52094	0.51452	0.498343	0.478543	0.476009	0.478099	0.480283	0.48413	0.49342
13	0.352742	0.355236	0.343131	0.323359	0.300905	0.277319	0.261381	0.254154	0.258193	0.267908	0.278425	0.28863	0.297278	0.303766	0.312237	0.333514	0.346483	0.341178	0.337297	0.332208	0.323349	0.316552	0.322031	0.346036	0.362209	0.375355	0.397386	0.424671	0.440788	0.440019	0.433217	0.420052	0.397353	0.372506	0.360076	0.35825	0.364989	0.379361	0.386153	0.379218	0.36687	0.356815	0.349327	0.343279	0.348399	0.353903	0.363777	0.366771	0.36824
14	2.07517	2.09228	2.0939	2.12597	2.16254	2.17371	2.163	2.1502	2.14716	2.12686	2.08742	2.04795	2.04298	2.05302	2.0364	2.02232	2.04024	2.06457	2.07133	2.0671	2.07638	2.09034	2.08118	2.07904	2.06952	2.05989	2.06225	2.06973	2.09138	2.09832	2.10483	2.1081	2.0942	2.08242	2.07025	2.08964	2.11817	2.13536	2.15675	2.16432	2.18096	2.1886	2.18304	2.1877	2.19667	2.21438	2.22255	2.22005	2.23105
15	0.0634723	0.0599983	0.039276	0.0318349	0.023572	0.0179736	0.0171807	0.0297102	0.0580922	0.0670693	0.0640707	0.0700966	0.0689804	0.0466776	0.0290999	0.0337441	0.0349302	0.0112738	-0.0152521	-0.0211662	-0.022504	-0.0284687	-0.028602	-0.0211287	0.0024366	0.00728696	0.0111266	0.0226105	0.0237895	0.020658	0.00940167	-0.00237372	-0.0224956	-0.0497545	-0.0562353	-0.0566692	-0.0459503	-0.0182003	0.00374767	0.0288792	0.0392749	0.0401333	0.0215812	0.00523202	0.00734888	0.00440598	0.0119631	0.0409795	0.075021
16	-0.477663	-0.488901	-0.502886	-0.514762	-0.507356	-0.493749	-0.497616	-0.494498	-0.494885	-0.50482	-0.540152	-0.591195	-0.618617	-0.625712	-0.627578	-0.618022	-0.606083	-0.587148	-0.582395	-0.592926	-0.600356	-0.608263	-0.59899	-0.583417	-0.568862	-0.558073	-0.567685	-0.582972	-0.598088	-0.611351	-0.620784	-0.622546	-0.606148	-0.598365	-0.611543	-0.641192	-0.678427	-0.694659	-0.703014	-0.711044	-0.713964	-0.702567	-0.687402	-0.691648	-0.693528	-0.695924	-0.703009	-0.697114	-0.686331
17	0.115602	0.103037	0.08936	0.0853744	0.078845	0.0605289	0.0505527	0.0582603	0.0555172	0.0229348	-0.0047342	0.00172377	0.0129854	0.0178541	0.0306094	0.0456662	0.0476204	0.028542	0.00523046	-0.0266916	-0.0487019	-0.0505935	-0.0397223	-0.0310534	-0.0324239	-0.0265723	-0.0286361	-0.0502958	-0.081442	-0.102905	-0.116491	-0.134341	-0.144522	-0.146996	-0.13897	-0.133142	-0.136341	-0.146038	-0.165513	-0.184455	-0.201491	-0.213078	-0.21434	-0.219315	-0.231509	-0.241763	-0.256864	-0.278921	-0.297282
18	-0.324731	-0.309788	-0.308455	-0.295297	-0.267474	-0.24334	-0.226538	-0.229308	-0.240295	-0.257502	-0.281988	-0.330499	-0.390289	-0.431512	-0.472432	-0.513962	-0.531135	-0.539766	-0.562794	-0.581043	-0.591583	-0.601458	-0.616994	-0.618719	-0.616016	-0.628649	-0.6257	-0.609191	-0.607367	-0.625637	-0.636487	-0.634431	-0.663641	-0.703937	-0.719664	-0.695672	-0.686797	-0.711125	-0.714296	-0.705628	-0.726657	-0.784428	-0.826135	-0.859946	-0.886132	-0.92184	-0.930773	-0.904934	-0.871094
19	1.29316	1.28592	1.27372	1.25547	1.24132	1.23645	1.23059	1.21764	1.21401	1.22098	1.22373	1.22125	1.21467	1.23002	1.23782	1.24124	1.25298	1.256	1.25739	1.23773	1.22494	1.2256	1.22276	1.20738	1.19294	1.19332	1.19243	1.17166	1.14542	1.13643	1.126	1.11442	1.10038	1.0905	1.0917	1.09992	1.10427	1.09632	1.09047	1.0879	1.08204	1.06337	1.05259	1.05156	1.04739	1.04103	1.034	1.03013	1.01855
20	1.55715	1.56467	1.57	1.563	1.5703	1.58068	1.57924	1.57198	1.58513	1.60545	1.61719	1.62719	1.64592	1.66233	1.65854	1.64323	1.62934	1.62439	1.61483	1.60724	1.60247	1.59903	1.60492	1.60435	1.60382	1.59793	1.58175	1.55291	1.53045	1.50771	1.48493	1.44971	1.43324	1.42854	1.42681	1.42369	1.42078	1.4324	1.43787	1.42985	1.39907	1.36358	1.32725	1.29407	1.26545	1.23736	1.21934	1.20722	1.19517
21	1.14862	1.15479	1.1541	1.14663	1.12829	1.11305	1.083	1.04732	1.01157	0.988683	0.996027	0.998082	0.993335	0.987985	0.993399	0.984046	0.95861	0.941078	0.9484	0.95999	0.958436	0.966721	0.982212	0.994655	1.00053	0.999921	0.99922	1.00439	1.0084	1.00693	0.989685	0.977495	0.97796	0.976205	0.966107	0.969429	0.999944	1.02552	1.03286	1.03641	1.03667	1.02799	1.007	0.997769	1.00032	0.996518	0.9987	1.00986	1.01257
22	-0.838407	-0.838492	-0.841104	-0.836833	-0.823697	-0.824085	-0.843012	-0.852858	-0.852348	-0.862425	-0.886281	-0.894875	-0.898421	-0.9141	-0.933906	-0.93351	-0.939293	-0.956245	-0.96408	-0.956593	-0.940517	-0.931342	-0.903584	-0.88092	-0.86132	-0.852351	-0.848306	-0.841232	-0.833325	-0.824494	-0.824412	-0.821867	-0.829976	-0.849487	-0.872068	-0.895187	-0.913537	-0.92854	-0.942807	-0.954516	-0.96486	-0.971678	-0.961165	-0.944023	-0.919315	-0.881428	-0.843959	-0.812632	-0.781205
23	-1.64766	-1.61807	-1.61495	-1.63356	-1.66533	-1.67823	-1.68405	-1.71317	-1.76002	-1.79575	-1.82483	-1.84278	-1.86253	-1.89068	-1.87682	-1.86225	-1.8447	-1.82539	-1.81027	-1.7819	-1.77952	-1.75966	-1.72482	-1.70263	-1.69286	-1.70049	-1.68989	-1.68708	-1.70732	-1.7166	-1.71498	-1.71875	-1.73312	-1.7419	-1.72833	-1.72027	-1.7089	-1.67687	-1.64987	-1.64152	-1.65324	-1.67032	-1.70294	-1.74993	-1.77545	-1.78124	-1.77145	-1.75797	-1.74793
	Decision window Feedback prediction | no bet
1	0.0477231	0.0282468	0.000855661	0.00536588	0.0405879	0.105152	0.162615	0.171015	0.14848	0.0958895	0.0266378	-0.0692488	-0.185521	-0.280229	-0.358617	-0.405367	-0.456772	-0.492957	-0.526365	-0.575325	-0.628794	-0.683667	-0.728989	-0.776016	-0.803121	-0.840117	-0.905911	-0.995835	-1.07461	-1.1415	-1.19872	-1.23304	-1.23162	-1.20943	-1.18502	-1.16526	-1.17883	-1.19653	-1.209	-1.21354	-1.21919	-1.25669	-1.31461	-1.34193	-1.34297	-1.33304	-1.29725	-1.21601	-1.08852
2	0.90043	0.893545	0.897501	0.910986	0.912497	0.889357	0.872572	0.871239	0.863425	0.84679	0.841611	0.867494	0.890382	0.903061	0.917961	0.937921	0.965498	0.993664	1.00892	1.00148	0.99116	0.980416	0.960443	0.9331	0.929697	0.930131	0.932081	0.943971	0.967931	0.966521	0.947875	0.947959	0.973819	0.983429	0.968599	0.970355	0.957807	0.926972	0.916375	0.920888	0.949882	0.967792	0.991695	1.03806	1.03713	1.01456	0.975074	0.971473	0.988605
3	1.09247	1.04765	1.03357	1.02473	0.994385	0.982915	0.997529	1.03407	1.04533	1.03509	1.02482	1.00038	0.966132	0.942154	0.909335	0.882545	0.872677	0.874455	0.870928	0.829656	0.780117	0.737905	0.70151	0.667838	0.660609	0.679674	0.685073	0.682308	0.67959	0.679134	0.649152	0.627212	0.624791	0.634623	0.655164	0.652858	0.663877	0.682437	0.7276	0.768472	0.813289	0.859177	0.876963	0.888246	0.877053	0.864422	0.853545	0.849717	0.860353
4	1.30827	1.2944	1.29848	1.31176	1.30632	1.30016	1.31152	1.32446	1.30778	1.26141	1.21523	1.1831	1.13339	1.08553	1.04813	1.01793	1.00215	1.00756	1.0143	1.00614	1.01551	1.02467	1.02408	1.02547	1.00955	1.00486	1.00957	1.03757	1.08413	1.12623	1.15912	1.19219	1.23532	1.26025	1.24597	1.22683	1.22409	1.20399	1.17805	1.15803	1.13697	1.13628	1.13477	1.11629	1.09607	1.10061	1.10876	1.10268	1.08987
5	1.16313	1.10517	1.01863	0.930135	0.861681	0.834314	0.854723	0.922626	1.00512	1.07368	1.1196	1.17668	1.21038	1.21107	1.18977	1.2078	1.24204	1.23972	1.27193	1.309	1.3347	1.31658	1.28355	1.29069	1.26929	1.25977	1.27067	1.27835	1.28019	1.2428	1.24405	1.24044	1.22325	1.22125	1.24233	1.26715	1.24351	1.22809	1.22411	1.21025	1.24906	1.30456	1.36417	1.40169	1.44349	1.4801	1.45608	1.43119	1.4038
6	0.459307	0.453724	0.475738	0.511328	0.542769	0.54621	0.536489	0.503231	0.443286	0.390105	0.350337	0.333474	0.336122	0.35732	0.397226	0.430772	0.464847	0.469391	0.465712	0.463733	0.442691	0.433427	0.423814	0.427228	0.442975	0.496071	0.564527	0.609159	0.647779	0.69737	0.7251	0.707115	0.684339	0.670181	0.6457	0.60988	0.576604	0.541441	0.504715	0.471159	0.448736	0.44844	0.440796	0.421895	0.41287	0.417931	0.438058	0.434412	0.443636
7	1.20407	1.21746	1.21225	1.17995	1.13616	1.07399	1.02181	0.990469	0.949485	0.921849	0.916736	0.911784	0.871478	0.818356	0.78354	0.760713	0.73878	0.747177	0.760803	0.771736	0.791672	0.803676	0.807584	0.792037	0.781318	0.759043	0.736276	0.702218	0.67749	0.647384	0.605761	0.596156	0.609621	0.632925	0.656041	0.683475	0.702575	0.723379	0.756177	0.762076	0.734897	0.716314	0.711021	0.700101	0.694892	0.70161	0.726814	0.768604	0.815595
8	0.264492	0.314734	0.317949	0.274828	0.251234	0.259803	0.271725	0.243833	0.204683	0.196828	0.180829	0.190223	0.207687	0.198883	0.227796	0.276679	0.307217	0.269352	0.227364	0.24551	0.22411	0.17331	0.133424	0.143766	0.179118	0.16581	0.131078	0.0848347	0.064103	0.0364433	-0.0228282	-0.0748184	-0.122105	-0.13465	-0.0797874	-0.0566085	-0.0369954	0.0416186	0.129461	0.146455	0.0973113	0.0654313	0.0482249	0.00496942	-0.0362163	-0.0357155	-0.0340001	-0.0289721	-0.0500211
9	0.855072	0.920068	0.959587	0.961075	0.948464	0.94713	0.944194	0.932323	0.935655	0.937621	0.942101	0.952213	0.942408	0.905023	0.873861	0.860536	0.808366	0.78251	0.814503	0.892151	0.995473	1.10658	1.22252	1.3197	1.41498	1.48518	1.51836	1.5464	1.58709	1.62609	1.6552	1.66117	1.66145	1.66388	1.64092	1.61872	1.6176	1.61354	1.58873	1.55962	1.57125	1.55929	1.52819	1.50708	1.4913	1.47023	1.43728	1.3915	1.34426
10	1.06221	1.03485	0.99863	0.941447	0.870235	0.816077	0.793286	0.767764	0.766201	0.768463	0.78977	0.807528	0.786013	0.770715	0.758615	0.73059	0.658429	0.596793	0.575054	0.559251	0.520847	0.498131	0.531656	0.546297	0.549032	0.559793	0.596417	0.639575	0.671328	0.70319	0.750715	0.807538	0.855113	0.894409	0.892126	0.903274	0.917327	0.927384	0.920209	0.903945	0.917442	0.948921	0.975272	0.99532	1.03617	1.08201	1.11149	1.13585	1.16183
11	0.935043	0.97285	1.00913	1.02809	1.0342	1.0202	0.982887	0.944345	0.918519	0.909349	0.91902	0.945706	1.00388	1.04675	1.06574	1.06516	1.06622	1.03759	0.985407	0.942261	0.912768	0.895174	0.860911	0.835174	0.830262	0.836044	0.821437	0.810909	0.82162	0.847828	0.881176	0.904346	0.930281	0.936537	0.920555	0.912798	0.878736	0.842851	0.827531	0.84095	0.859419	0.880467	0.917873	0.973413	1.01641	1.02689	1.0295	1.02531	1.02429
12	0.6761	0.640466	0.599364	0.602425	0.61948	0.633221	0.662312	0.710295	0.739099	0.728298	0.723538	0.752487	0.790759	0.810225	0.795197	0.801752	0.81558	0.771969	0.674918	0.627379	0.649101	0.658525	0.673127	0.722589	0.767362	0.737489	0.688623	0.665958	0.633547	0.596493	0.600439	0.650831	0.721412	0.784312	0.815916	0.819279	0.800203	0.773196	0.731432	0.694571	0.701773	0.740599	0.804812	0.844222	0.829506	0.772878	0.712661	0.689465	0.66708
13	2.88748	2.88631	2.88322	2.84991	2.78721	2.7437	2.71579	2.69403	2.70154	2.72067	2.719	2.7111	2.70135	2.6671	2.61184	2.59885	2.61523	2.61633	2.62268	2.66851	2.71724	2.71975	2.70831	2.69264	2.66659	2.63366	2.59232	2.60251	2.63415	2.67947	2.73417	2.77882	2.81108	2.80164	2.78831	2.78048	2.77449	2.75938	2.76303	2.75053	2.70403	2.68803	2.693	2.69485	2.69724	2.72648	2.76812	2.80321	2.83654
14	1.71494	1.68259	1.7352	1.78567	1.74893	1.7399	1.76258	1.77764	1.75764	1.7386	1.68876	1.6287	1.54733	1.42793	1.34221	1.28306	1.28594	1.32476	1.37635	1.45142	1.50515	1.54678	1.54104	1.47532	1.3904	1.30006	1.17675	1.04096	0.965737	0.900456	0.802734	0.704693	0.658385	0.665708	0.645777	0.626137	0.661017	0.689365	0.667092	0.622828	0.584497	0.535101	0.481372	0.447774	0.457841	0.499136	0.553839	0.657676	0.770658
15	2.11064	2.08547	2.05144	1.98233	1.94293	1.94653	1.92867	1.9355	1.98093	2.04042	2.05386	2.05241	2.04936	2.06947	2.05251	1.96804	1.92507	1.92452	1.92239	1.87587	1.88025	1.9933	2.08177	2.11154	2.14382	2.18826	2.22462	2.21855	2.19947	2.20569	2.22905	2.25212	2.24349	2.21578	2.18668	2.13493	2.06219	1.96252	1.87243	1.79183	1.70177	1.63873	1.61944	1.61004	1.59498	1.57221	1.59553	1.60813	1.57916
16	0.869725	0.905675	0.954126	0.97085	0.990099	1.03228	1.08661	1.0962	1.08654	1.11329	1.12382	1.09858	1.06563	1.05506	1.03704	1.005	1.00338	1.01912	1.033	1.036	1.0325	1.03529	1.02164	1.00802	1.00122	1.00362	1.02088	1.05281	1.07005	1.05853	1.03955	1.03462	1.04136	1.03757	1.03731	1.07151	1.09997	1.10646	1.10124	1.11225	1.13426	1.14564	1.1615	1.17801	1.20039	1.21358	1.19797	1.17415	1.16182
17	0.782765	0.81226	0.831076	0.839914	0.834673	0.812805	0.777536	0.730742	0.70135	0.704421	0.70029	0.711728	0.748315	0.77332	0.764612	0.721144	0.702645	0.698236	0.656519	0.604148	0.577423	0.579475	0.543429	0.481319	0.465463	0.469495	0.454927	0.425416	0.403381	0.393256	0.350824	0.290545	0.249513	0.221033	0.179018	0.149605	0.154225	0.164143	0.146062	0.129595	0.140231	0.150008	0.171111	0.214806	0.263295	0.288073	0.29966	0.295392	0.273755
18	0.548525	0.559105	0.568554	0.572586	0.586452	0.613144	0.653223	0.686444	0.705985	0.732043	0.74274	0.733927	0.711599	0.693208	0.694392	0.690776	0.696904	0.725126	0.752205	0.746921	0.733267	0.729193	0.717256	0.715447	0.729203	0.759991	0.784258	0.802091	0.829588	0.838222	0.82705	0.812	0.803554	0.808912	0.807886	0.79557	0.77976	0.774884	0.764895	0.731929	0.681933	0.652809	0.621629	0.580312	0.561243	0.575549	0.610117	0.613256	0.615575
19	-0.788854	-0.786628	-0.762647	-0.733997	-0.696208	-0.654736	-0.57083	-0.481663	-0.415186	-0.351753	-0.293899	-0.261036	-0.237707	-0.207049	-0.191784	-0.190013	-0.16863	-0.131264	-0.0991073	-0.0854264	-0.055438	0.000804205	0.0510016	0.100895	0.13028	0.15427	0.17526	0.182348	0.182731	0.177953	0.173324	0.171988	0.154673	0.145296	0.126524	0.105845	0.0520338	-0.0157531	-0.0687289	-0.150972	-0.230991	-0.28674	-0.318113	-0.333481	-0.345107	-0.356614	-0.368369	-0.378016	-0.358693
20	0.911735	0.925697	0.946731	0.979358	1.00116	0.998905	0.974938	0.952661	0.911154	0.86312	0.866192	0.88792	0.904322	0.922976	0.942392	0.9808	0.981605	0.964161	1.01942	1.07576	1.12286	1.20211	1.26577	1.29919	1.29529	1.24866	1.14717	1.05041	0.967212	0.896892	0.781402	0.655078	0.56933	0.506664	0.440523	0.40855	0.459604	0.550619	0.610268	0.608289	0.645767	0.683971	0.668487	0.662936	0.674414	0.714496	0.771201	0.810873	0.792695
21	1.14556	1.17384	1.21711	1.26066	1.23419	1.16859	1.12141	1.08245	1.01668	0.971575	0.966244	0.93531	0.892972	0.880817	0.884979	0.874498	0.869127	0.907006	0.967459	1.02228	1.03183	1.02467	1.03963	1.03922	1.02815	0.983227	0.987267	1.02796	1.02107	0.976034	0.923084	0.922015	0.914447	0.899629	0.912092	0.955904	1.00695	1.02621	1.03255	1.02714	1.01645	1.02021	1.01155	1.01821	1.05503	1.09748	1.1527	1.17952	1.1904
22	0.737656	0.724516	0.728785	0.743581	0.742224	0.70694	0.671865	0.661964	0.665251	0.660823	0.656269	0.654811	0.66196	0.669163	0.664102	0.658687	0.661084	0.681917	0.696547	0.693477	0.68878	0.68399	0.6839	0.687165	0.6789	0.687866	0.702048	0.709534	0.709615	0.695226	0.692775	0.70797	0.713252	0.725477	0.733406	0.74123	0.74498	0.720175	0.682179	0.643956	0.635959	0.636308	0.614717	0.585013	0.582744	0.579111	0.571466	0.568081	0.577315
23	1.24058	1.21964	1.23084	1.25714	1.24851	1.2411	1.23339	1.20629	1.17968	1.17201	1.19371	1.21943	1.24475	1.27523	1.29339	1.29545	1.29812	1.30536	1.33695	1.38922	1.43435	1.4588	1.48847	1.5359	1.54939	1.52896	1.50508	1.48446	1.43537	1.36901	1.31593	1.2932	1.2809	1.27162	1.2782	1.28691	1.29008	1.27688	1.26068	1.25573	1.25191	1.24387	1.23443	1.20594	1.16094	1.10643	1.05472	1.00693	0.955553
	Decision window Feedback prediction | bet
1	-0.15565	-0.050224	0.0376368	0.0733091	0.125371	0.16729	0.150917	0.101426	0.0557469	0.0293026	0.0145076	0.0148129	0.0311666	0.0589322	0.0887463	0.0946509	0.0939348	0.0798715	0.0746851	0.0538629	0.016164	-0.0400146	-0.159716	-0.314154	-0.418693	-0.49145	-0.566903	-0.632055	-0.67481	-0.708923	-0.783179	-0.895723	-0.959675	-0.978614	-0.960631	-0.92058	-0.897433	-0.892253	-0.944528	-1.02696	-1.14568	-1.26227	-1.39157	-1.5082	-1.63196	-1.7197	-1.74993	-1.76231	-1.71261
2	0.929006	0.832368	0.777671	0.759049	0.778712	0.839202	0.897253	0.956648	0.989563	0.955428	0.874568	0.812319	0.777735	0.783929	0.856007	0.943553	1.01877	1.05412	1.02894	0.963824	0.871631	0.791311	0.711475	0.684955	0.72648	0.805265	0.888181	0.960102	1.01619	1.05856	1.06764	1.0561	1.02031	1.00465	1.03639	1.07548	1.11848	1.14872	1.16933	1.1965	1.20131	1.15573	1.12048	1.10919	1.09367	1.07738	1.08344	1.11777	1.15062
3	0.835475	0.804764	0.763644	0.754661	0.773554	0.793457	0.819669	0.829369	0.807797	0.814976	0.796029	0.765579	0.775711	0.821055	0.855104	0.842161	0.8256	0.814958	0.82175	0.812691	0.793415	0.773461	0.795395	0.820767	0.822692	0.867183	0.909547	0.953177	0.985496	0.977559	0.962441	0.947307	0.924089	0.941124	0.973692	1.02546	1.08464	1.11235	1.14511	1.14862	1.12229	1.08977	1.07004	1.06548	1.02901	0.997246	0.965925	0.933115	0.855282
4	1.06363	1.15292	1.25794	1.32164	1.30491	1.3253	1.39845	1.42539	1.42039	1.44045	1.43484	1.38504	1.35701	1.38231	1.38593	1.36439	1.34822	1.41079	1.48096	1.4804	1.47007	1.50484	1.57024	1.62466	1.62882	1.59971	1.55559	1.46246	1.37849	1.2776	1.20368	1.20088	1.229	1.24649	1.23171	1.18739	1.1286	1.05585	0.982475	0.973598	0.976676	0.977546	1.05057	1.10093	1.12347	1.08665	1.07673	1.06813	1.0013
5	1.25556	1.25311	1.23254	1.23017	1.26276	1.29074	1.30629	1.31225	1.32128	1.31941	1.30332	1.29786	1.31372	1.3255	1.32488	1.3223	1.306	1.28059	1.25844	1.25518	1.25003	1.23982	1.24538	1.24956	1.24613	1.22876	1.21234	1.22701	1.24898	1.26275	1.26494	1.265	1.25638	1.23476	1.22561	1.21818	1.20962	1.2076	1.21612	1.21894	1.214	1.20894	1.20488	1.2091	1.21227	1.21126	1.2069	1.20858	1.21125
6	0.356289	0.378513	0.41043	0.431062	0.447119	0.449616	0.43265	0.41364	0.405042	0.404415	0.430724	0.459626	0.483833	0.500539	0.507588	0.500851	0.471926	0.44027	0.40902	0.381439	0.373679	0.375249	0.3763	0.390337	0.418678	0.44871	0.465	0.481522	0.500313	0.527828	0.543146	0.550385	0.561559	0.569372	0.561893	0.534722	0.521604	0.525733	0.532126	0.533552	0.527464	0.531305	0.535796	0.533918	0.54135	0.551919	0.574662	0.580419	0.573543
7	1.17644	1.17629	1.19409	1.1888	1.15362	1.14679	1.11942	1.07597	1.04407	1.0144	0.985936	0.963871	0.962373	0.969426	0.98069	1.01042	1.03932	1.05557	1.06881	1.05804	1.01223	0.979355	0.949962	0.924373	0.897065	0.885633	0.876534	0.848203	0.854615	0.87087	0.874824	0.867549	0.847677	0.816048	0.72333	0.625664	0.557174	0.501406	0.499784	0.5534	0.635701	0.699941	0.748911	0.787499	0.777594	0.735209	0.727124	0.741808	0.752512
8	0.33719	0.288488	0.233024	0.183287	0.176957	0.216429	0.265511	0.293104	0.312734	0.315339	0.280498	0.221793	0.170555	0.152037	0.140387	0.125629	0.113141	0.126224	0.125668	0.08676	0.0265504	-0.0198334	-0.0523518	-0.100821	-0.151279	-0.166246	-0.150412	-0.141316	-0.101091	-0.0377601	0.0169157	0.052336	0.0934082	0.137272	0.137899	0.1125	0.104148	0.0958425	0.0839112	0.0804216	0.0858008	0.0966059	0.0926673	0.082362	0.0640122	0.0488472	0.0449973	0.0371121	0.0284042
9	1.54307	1.56134	1.5625	1.57201	1.57561	1.54138	1.50252	1.47003	1.43385	1.3807	1.34403	1.31791	1.3106	1.32391	1.35452	1.39898	1.44688	1.46542	1.45947	1.44433	1.4281	1.38777	1.34115	1.32912	1.329	1.36047	1.39585	1.4073	1.41831	1.4	1.35001	1.27662	1.22597	1.22913	1.20916	1.20681	1.20571	1.18789	1.1595	1.11507	1.05396	1.01605	0.993691	0.977636	0.970465	1.00423	1.04438	1.04832	1.02831
10	0.862682	0.900889	0.922138	0.895703	0.86605	0.842351	0.810332	0.815034	0.816699	0.856448	0.899213	0.899408	0.892673	0.887238	0.86436	0.806786	0.766776	0.775914	0.799006	0.82521	0.856478	0.894056	0.88345	0.836498	0.789017	0.726004	0.68365	0.681247	0.718381	0.778353	0.834849	0.88454	0.905184	0.905786	0.911633	0.89244	0.862475	0.835468	0.867332	0.901015	0.920036	0.955703	1.00364	1.04161	1.01971	0.994737	0.977646	0.948799	0.943071
11	0.574839	0.551691	0.550718	0.55983	0.587097	0.607116	0.631506	0.659435	0.690833	0.720553	0.746932	0.797584	0.846674	0.843203	0.81684	0.779074	0.755798	0.746837	0.740249	0.729798	0.727569	0.758211	0.779029	0.761402	0.730888	0.785315	0.850091	0.884047	0.92214	0.981489	1.03061	1.01591	0.971051	0.956929	0.930223	0.89862	0.885121	0.898213	0.931443	0.943248	0.983946	1.06756	1.12881	1.1274	1.14086	1.18024	1.19491	1.16842	1.16315
12	0.518584	0.487663	0.500605	0.524557	0.559395	0.576727	0.601939	0.634812	0.641251	0.644624	0.674211	0.737934	0.80646	0.843902	0.891013	0.913625	0.88306	0.826636	0.753465	0.698494	0.6447	0.5944	0.585144	0.596725	0.62305	0.653406	0.639909	0.624524	0.587963	0.540142	0.520259	0.510889	0.528644	0.550107	0.575813	0.590201	0.582772	0.573286	0.549407	0.540105	0.544809	0.561014	0.571756	0.571626	0.58242	0.581999	0.561098	0.531071	0.494127
13	2.78982	2.79069	2.8014	2.80869	2.82176	2.83193	2.84324	2.84945	2.83852	2.83399	2.82869	2.82179	2.81092	2.79904	2.78629	2.77406	2.76867	2.76511	2.74642	2.73204	2.72779	2.69649	2.64395	2.60742	2.58219	2.57617	2.57593	2.59491	2.64149	2.66459	2.67832	2.69037	2.70095	2.68093	2.6497	2.63069	2.61295	2.58779	2.57209	2.59096	2.60953	2.6258	2.63273	2.61639	2.58283	2.55555	2.52862	2.50485	2.49607
14	1.64637	1.67312	1.71619	1.74872	1.75437	1.76017	1.76063	1.7587	1.73389	1.69882	1.70927	1.73726	1.75165	1.74826	1.7876	1.84559	1.85901	1.84718	1.84693	1.84957	1.80533	1.7558	1.74188	1.73641	1.7083	1.65726	1.60186	1.55547	1.50444	1.45193	1.4151	1.40468	1.39954	1.35999	1.27798	1.18053	1.09814	1.01851	0.920168	0.836529	0.777173	0.728741	0.678762	0.613546	0.561731	0.511975	0.471043	0.433432	0.41995
15	1.78373	1.82704	1.86831	1.91436	1.98486	2.05736	2.09624	2.09543	2.06472	2.05068	2.05456	2.03759	2.03979	2.07283	2.13976	2.19574	2.20186	2.19654	2.2095	2.24761	2.27017	2.26422	2.29455	2.36586	2.41699	2.45342	2.48526	2.55258	2.61226	2.64658	2.71291	2.79532	2.83813	2.8331	2.82093	2.76964	2.65021	2.49693	2.33451	2.18005	2.05672	1.95679	1.88747	1.81808	1.75506	1.72158	1.65486	1.57034	1.50717
16	1.05645	1.10873	1.12375	1.08868	1.03263	0.993847	0.978948	0.975385	0.999706	1.02751	1.09092	1.12843	1.12055	1.10164	1.08017	1.10977	1.14706	1.17115	1.20904	1.23252	1.24708	1.239	1.21219	1.19544	1.18477	1.18337	1.15978	1.12686	1.11262	1.12548	1.09882	1.09177	1.11877	1.14159	1.13565	1.11172	1.12114	1.11303	1.09249	1.08134	1.07554	1.08861	1.0982	1.11878	1.14513	1.13241	1.1004	1.06453	1.02854
17	0.737241	0.732428	0.710715	0.680766	0.666676	0.639597	0.621844	0.607402	0.602351	0.580161	0.558306	0.582739	0.6165	0.633601	0.629199	0.627001	0.610272	0.580888	0.562438	0.54519	0.544241	0.545918	0.557168	0.569901	0.562819	0.549561	0.537486	0.528153	0.505749	0.475442	0.423597	0.370886	0.311563	0.260199	0.229379	0.200374	0.189843	0.185775	0.186027	0.192997	0.192334	0.189575	0.186407	0.184946	0.178945	0.162935	0.150949	0.140472	0.135526
18	0.5284	0.579609	0.623713	0.630511	0.633378	0.644609	0.653654	0.638218	0.595045	0.565005	0.551622	0.554849	0.590148	0.593473	0.5658	0.551573	0.557426	0.549247	0.497976	0.491422	0.550951	0.607649	0.631637	0.649156	0.659862	0.629929	0.579729	0.544557	0.506267	0.460936	0.428205	0.42374	0.447438	0.472633	0.507593	0.553041	0.596707	0.632106	0.632064	0.624519	0.616295	0.585515	0.549724	0.505579	0.469146	0.451118	0.452561	0.4549	0.436768
19	-0.837409	-0.827372	-0.795453	-0.769844	-0.757949	-0.769945	-0.751006	-0.74319	-0.779312	-0.808143	-0.806021	-0.77431	-0.757152	-0.739654	-0.67782	-0.588218	-0.504729	-0.430426	-0.359658	-0.288108	-0.256765	-0.270447	-0.276184	-0.269314	-0.256505	-0.231551	-0.185695	-0.127223	-0.0740908	-0.00864824	0.0239641	0.024197	0.0181069	0.0172333	0.0019211	-0.0193517	-0.00923252	-0.00509145	-0.0186413	-0.0361012	-0.036712	-0.0565166	-0.0729931	-0.0715763	-0.0592271	-0.0461335	-0.0398566	-0.0284776	-0.0412214
20	0.783427	0.737168	0.692185	0.66505	0.65105	0.677338	0.717972	0.746225	0.773434	0.793792	0.802737	0.787661	0.770447	0.768946	0.751831	0.735876	0.742107	0.751781	0.748396	0.747871	0.753275	0.761666	0.772045	0.7995	0.824506	0.830862	0.835997	0.835365	0.82775	0.803199	0.785493	0.78529	0.771901	0.753523	0.738968	0.746937	0.779649	0.818167	0.8539	0.882807	0.926559	0.951573	0.951268	0.95225	0.956233	0.954398	0.948682	0.952	0.954065
21	1.05038	1.02802	1.00317	0.990134	0.969821	0.981452	0.983165	0.992552	1.02102	1.06022	1.08672	1.10345	1.12148	1.12066	1.10666	1.12382	1.13103	1.09705	1.05769	1.05943	1.0675	1.04868	1.03789	1.04207	1.05889	1.05033	1.01928	1.00186	1.01076	1.0138	1.00425	1.00062	1.00246	0.989663	0.970578	0.939023	0.893645	0.856206	0.842348	0.825735	0.789232	0.760778	0.751941	0.739335	0.723466	0.734803	0.764791	0.770562	0.766633
22	0.585484	0.611087	0.615825	0.604044	0.618059	0.632423	0.634101	0.626843	0.617748	0.59934	0.5592	0.521438	0.490459	0.461854	0.435118	0.441467	0.452591	0.458942	0.475572	0.49335	0.532757	0.574565	0.61776	0.639542	0.631093	0.639509	0.628297	0.581417	0.542167	0.535919	0.526393	0.494724	0.473546	0.459586	0.450476	0.424516	0.423951	0.451049	0.472472	0.490106	0.513243	0.553388	0.56663	0.54686	0.528331	0.527838	0.534569	0.52968	0.528732
23	1.16357	1.21554	1.27989	1.33266	1.37032	1.36253	1.33104	1.31413	1.31495	1.31488	1.3142	1.31952	1.35814	1.40937	1.42779	1.45017	1.47603	1.50833	1.49316	1.43856	1.38963	1.32167	1.21979	1.10139	1.03686	1.02692	1.03922	1.05528	1.14045	1.27067	1.34644	1.38571	1.41546	1.43026	1.43603	1.41237	1.38432	1.3649	1.35968	1.35302	1.3009	1.28636	1.33323	1.35174	1.3145	1.30813	1.33028	1.3204	1.27836
[truncated: 92 more columns]

## Sheet: Fig2b
	Feedback window Bet prediction | feedback -2
Time from feedback	-1.087	-1.077	-1.067	-1.057	-1.047	-1.037	-1.027	-1.017	-1.007	-0.997	-0.987	-0.977	-0.967	-0.957	-0.947	-0.937	-0.927	-0.917	-0.907	-0.897	-0.887	-0.877	-0.867	-0.857	-0.847	-0.837	-0.827	-0.817	-0.807	-0.797	-0.787	-0.777	-0.767	-0.757	-0.747	-0.737	-0.727	-0.717	-0.707	-0.697	-0.687	-0.677	-0.667	-0.657	-0.647	-0.637	-0.627	-0.617	-0.607
pt
1	-1.34282	-1.41436	-1.43376	-1.41642	-1.41172	-1.45799	-1.52313	-1.50327	-1.48645	-1.53277	-1.54932	-1.50379	-1.46177	-1.47808	-1.50009	-1.48157	-1.50614	-1.57931	-1.56207	-1.4646	-1.37738	-1.33307	-1.24794	-1.13998	-1.1483	-1.21827	-1.31962	-1.42422	-1.50733	-1.58602	-1.60969	-1.59449	-1.54652	-1.47747	-1.45803	-1.41244	-1.35497	-1.30743	-1.25661	-1.23122	-1.16138	-1.07975	-1.06345	-1.08217	-1.07002	-1.04179	-1.05288	-1.07841	-1.06171
2	-1.6009	-1.6112	-1.58895	-1.56629	-1.43341	-1.24928	-1.18567	-1.30767	-1.39753	-1.40048	-1.42829	-1.54518	-1.59698	-1.58431	-1.53704	-1.51741	-1.51893	-1.49754	-1.45836	-1.3785	-1.34574	-1.22416	-1.123	-1.04226	-1.00013	-0.964931	-0.939562	-1.03378	-1.10769	-1.17844	-1.23041	-1.39481	-1.57727	-1.69556	-1.73929	-1.7451	-1.66923	-1.51881	-1.35959	-1.28797	-1.27096	-1.1962	-1.18277	-1.2082	-1.19056	-1.03547	-0.866598	-0.776162	-0.759967
3	-1.30572	-1.34632	-1.43364	-1.49535	-1.47223	-1.44702	-1.49278	-1.55097	-1.5636	-1.53907	-1.50297	-1.411	-1.27569	-1.13574	-1.07523	-1.05667	-1.12554	-1.22784	-1.32831	-1.39421	-1.44053	-1.48257	-1.45903	-1.3877	-1.30303	-1.24753	-1.19553	-1.06576	-0.909912	-0.850345	-0.853752	-0.887541	-0.935464	-1.05261	-1.19763	-1.36938	-1.50135	-1.61763	-1.70633	-1.75608	-1.80037	-1.79935	-1.77541	-1.73367	-1.68757	-1.72985	-1.78252	-1.74871	-1.77204
4	-1.82368	-1.92364	-1.98344	-2.04442	-2.11006	-2.11151	-2.13049	-2.17831	-2.20638	-2.24563	-2.31809	-2.41994	-2.43415	-2.44582	-2.47798	-2.50273	-2.4723	-2.40354	-2.4006	-2.41172	-2.36029	-2.3127	-2.24173	-2.13849	-1.96461	-1.79597	-1.67215	-1.52347	-1.51502	-1.49699	-1.50941	-1.56448	-1.62156	-1.7056	-1.74784	-1.83167	-1.90175	-1.93043	-1.9848	-1.968	-1.90658	-1.84408	-1.82248	-1.8575	-1.86492	-1.83543	-1.78502	-1.81929	-1.89114
5	1.59504	1.60941	1.58704	1.54557	1.50308	1.41309	1.37471	1.39555	1.42018	1.43681	1.47069	1.51299	1.50644	1.48002	1.47239	1.4709	1.42805	1.38939	1.38881	1.40551	1.42433	1.46575	1.47804	1.48928	1.51123	1.49886	1.43932	1.37794	1.37203	1.38017	1.38052	1.37242	1.40801	1.41415	1.39296	1.36685	1.33332	1.30847	1.29011	1.32023	1.37487	1.3909	1.42405	1.51975	1.60127	1.59842	1.56606	1.63299	1.66005
6	0.273381	0.242775	0.207211	0.173885	0.167325	0.203139	0.215742	0.228553	0.218577	0.202462	0.141983	0.0846094	0.062602	0.0429563	0.0596575	0.0982369	0.141453	0.154142	0.157623	0.148894	0.120706	0.0796303	0.0706884	0.0665356	0.0677447	0.0757562	0.0674572	0.0830507	0.104641	0.103571	0.119665	0.142122	0.209322	0.28254	0.333287	0.373147	0.392915	0.417556	0.403322	0.35705	0.328319	0.327593	0.290601	0.252262	0.227773	0.189721	0.138476	0.0955634	0.0886521
7	-0.410206	-0.379358	-0.376416	-0.412328	-0.423783	-0.453258	-0.50229	-0.524202	-0.527703	-0.498684	-0.489153	-0.464345	-0.402406	-0.369662	-0.367159	-0.364188	-0.354768	-0.329948	-0.302205	-0.229167	-0.15552	-0.123788	-0.0626093	-0.00512392	0.0125239	-0.0160231	-0.0164515	-0.00640752	-0.0283792	-0.0662814	-0.0667041	-0.0410006	-0.0407095	-0.0869226	-0.104981	-0.106667	-0.146177	-0.21546	-0.258039	-0.259476	-0.271055	-0.280464	-0.281799	-0.300169	-0.286736	-0.264843	-0.265043	-0.255797	-0.228285
8	1.42132	1.41105	1.4049	1.40829	1.42056	1.44512	1.46228	1.47277	1.43603	1.4022	1.41956	1.42681	1.43761	1.46021	1.49892	1.51587	1.49253	1.49882	1.49881	1.48579	1.47813	1.46813	1.43232	1.38822	1.36006	1.33049	1.32489	1.34613	1.36223	1.37281	1.36883	1.38023	1.34789	1.28784	1.25686	1.23416	1.22524	1.20009	1.19523	1.21621	1.24182	1.24192	1.2173	1.20674	1.22677	1.23146	1.23127	1.2695	1.30959
9	-0.240932	-0.311121	-0.436172	-0.52603	-0.610282	-0.700358	-0.776286	-0.771431	-0.674224	-0.618003	-0.605616	-0.619414	-0.65283	-0.675732	-0.694089	-0.670711	-0.648946	-0.631969	-0.617195	-0.641003	-0.677321	-0.704138	-0.684689	-0.634571	-0.622633	-0.599175	-0.522117	-0.462743	-0.423734	-0.40199	-0.378648	-0.334215	-0.373642	-0.447987	-0.472178	-0.490152	-0.46919	-0.468938	-0.429091	-0.341778	-0.307534	-0.296941	-0.31441	-0.382526	-0.447294	-0.501388	-0.526309	-0.545171	-0.547927
10	-0.0519222	-0.103044	-0.196434	-0.220279	-0.204889	-0.192515	-0.238098	-0.263582	-0.292585	-0.378098	-0.460904	-0.506763	-0.551571	-0.576626	-0.534542	-0.463268	-0.422416	-0.405893	-0.400303	-0.373622	-0.378359	-0.396143	-0.365523	-0.302868	-0.271487	-0.326105	-0.370953	-0.375714	-0.421152	-0.492169	-0.512882	-0.490015	-0.486712	-0.481657	-0.455712	-0.409925	-0.352293	-0.270528	-0.178102	-0.0759977	0.00873545	0.0593797	0.0927347	0.128637	0.151026	0.124686	0.127704	0.195995	0.284451
11	-0.719282	-0.524527	-0.378739	-0.301597	-0.326293	-0.406062	-0.4683	-0.533645	-0.576552	-0.608092	-0.654786	-0.648003	-0.53814	-0.407416	-0.305575	-0.181039	0.00824882	0.121079	0.104749	0.0902596	0.114326	0.137346	0.0469074	-0.081503	-0.227171	-0.332633	-0.425733	-0.531299	-0.60684	-0.590276	-0.529643	-0.495079	-0.463452	-0.402168	-0.284378	-0.227883	-0.200793	-0.198218	-0.277996	-0.45145	-0.661201	-0.807125	-0.867203	-0.894001	-0.884175	-0.824338	-0.799646	-0.882372	-0.986333
12	0.671834	0.687752	0.64396	0.56552	0.48947	0.466772	0.486306	0.499727	0.508508	0.527836	0.562965	0.56108	0.505117	0.484275	0.461572	0.459469	0.5225	0.559635	0.630529	0.756054	0.811217	0.811614	0.77979	0.721762	0.660055	0.64166	0.696801	0.777311	0.842128	0.904829	0.920198	0.889755	0.832922	0.764099	0.693162	0.623249	0.592691	0.544691	0.544331	0.553448	0.529492	0.521573	0.503552	0.452094	0.458898	0.465188	0.473555	0.476035	0.478171
13	0.438673	0.478437	0.498594	0.498344	0.492233	0.490845	0.480685	0.468413	0.486658	0.510104	0.508261	0.483567	0.473273	0.475527	0.45509	0.44386	0.450282	0.46845	0.473393	0.48322	0.49902	0.501596	0.49311	0.482901	0.482994	0.45657	0.419377	0.369902	0.325344	0.299805	0.284693	0.278245	0.256596	0.26984	0.284759	0.255553	0.221833	0.195625	0.171529	0.138914	0.125455	0.150773	0.178465	0.184163	0.224278	0.285098	0.30012	0.319055	0.360161
14	2.15204	2.17401	2.15603	2.18293	2.22243	2.28565	2.3026	2.31599	2.30791	2.25298	2.2087	2.17324	2.15141	2.13968	2.23143	2.3582	2.39592	2.37525	2.37112	2.36105	2.30034	2.24647	2.24511	2.23723	2.2001	2.14612	2.10028	2.03393	1.92498	1.81719	1.76756	1.82269	1.94369	2.07288	2.21836	2.38938	2.46688	2.41252	2.28507	2.18561	2.17057	2.18432	2.20268	2.23376	2.25589	2.26726	2.22156	2.1642	2.16463
15	-0.118607	-0.20382	-0.257125	-0.327403	-0.396953	-0.395099	-0.341279	-0.298246	-0.264161	-0.195102	-0.119145	-0.0474805	0.01253	0.0689549	0.119089	0.167606	0.178451	0.135949	0.0852733	0.0523449	0.00288458	-0.0750498	-0.151944	-0.175809	-0.193217	-0.240026	-0.274551	-0.278469	-0.254784	-0.245886	-0.19423	-0.117406	-0.00253586	0.100203	0.206495	0.331207	0.387475	0.408865	0.404532	0.403707	0.443706	0.476095	0.517528	0.557405	0.573156	0.555523	0.475209	0.396645	0.339532
16	-0.543764	-0.555099	-0.590369	-0.596546	-0.587526	-0.612875	-0.685318	-0.772067	-0.840133	-0.866061	-0.907601	-0.940079	-0.945725	-0.905857	-0.860485	-0.865577	-0.877762	-0.888992	-0.890856	-0.818747	-0.750988	-0.710378	-0.646273	-0.591032	-0.563842	-0.591898	-0.642725	-0.638986	-0.627876	-0.604375	-0.602152	-0.632087	-0.642651	-0.631676	-0.634564	-0.596212	-0.505457	-0.392694	-0.243284	-0.141	-0.0846001	-0.0616801	-0.0118819	0.048764	0.0138099	-0.0704992	-0.0545883	-0.00815349	-0.0377839
17	0.084321	0.0514322	0.029449	0.0153838	-0.00261316	-0.0246276	-0.0217927	-0.0182257	-0.0229484	-0.00906907	0.00271349	0.00675822	0.00397986	0.0149073	0.0317384	0.00876859	-0.0272903	-0.0202047	1.57121e-05	-0.00795403	-0.0218496	-0.00839407	0.01736	0.0489382	0.0863077	0.132545	0.184435	0.209979	0.185441	0.0936295	-0.018341	-0.128487	-0.216729	-0.255858	-0.258446	-0.23445	-0.205267	-0.164247	-0.142326	-0.156112	-0.160536	-0.159129	-0.165021	-0.158985	-0.156937	-0.138921	-0.116537	-0.130135	-0.132124
18	-0.774178	-0.762681	-0.713689	-0.625519	-0.608592	-0.61891	-0.555635	-0.519085	-0.519543	-0.545042	-0.534945	-0.505561	-0.48429	-0.432113	-0.347924	-0.272432	-0.204167	-0.099886	-0.0476721	-0.0420128	-0.103697	-0.19417	-0.269454	-0.319444	-0.357897	-0.436383	-0.493288	-0.4457	-0.366754	-0.310496	-0.258436	-0.246394	-0.258596	-0.26213	-0.28514	-0.374325	-0.476397	-0.538089	-0.54049	-0.547225	-0.586233	-0.577114	-0.548784	-0.544101	-0.553557	-0.638424	-0.720228	-0.78699	-0.845283
19	0.867879	0.874339	0.840575	0.814628	0.790882	0.746935	0.7141	0.694084	0.670056	0.666923	0.684135	0.716415	0.74074	0.747091	0.782963	0.800799	0.800786	0.802902	0.795401	0.79021	0.77917	0.781813	0.79307	0.80367	0.77891	0.762942	0.780296	0.811291	0.829784	0.848062	0.908457	0.964539	0.98979	1.01168	1.05658	1.09408	1.11982	1.13241	1.11634	1.07363	1.02886	1.02114	1.06076	1.16298	1.3003	1.44798	1.62344	1.78906	1.94742
20	1.44522	1.43689	1.47669	1.51374	1.50863	1.49408	1.49675	1.50092	1.48171	1.48463	1.50764	1.54104	1.57347	1.62615	1.65119	1.67136	1.68961	1.70177	1.7101	1.71763	1.73439	1.71433	1.68685	1.65054	1.5863	1.53054	1.52373	1.57382	1.59473	1.60774	1.62281	1.59003	1.49938	1.39341	1.31553	1.24525	1.22606	1.24338	1.27185	1.28966	1.34785	1.42807	1.46571	1.47248	1.48959	1.5049	1.50629	1.48164	1.46883
21	1.16805	1.131	1.08921	1.05891	1.03176	1.03053	0.982654	0.948771	0.996585	1.00711	1.02499	1.06259	1.08408	1.10248	1.08205	1.08774	1.10871	1.06792	1.02673	1.01365	0.976338	0.905963	0.84245	0.817205	0.812189	0.818291	0.87012	0.977197	1.06445	1.16317	1.23914	1.35107	1.44032	1.5174	1.58803	1.62276	1.66326	1.66857	1.65374	1.59173	1.56626	1.5545	1.52207	1.49329	1.48146	1.46243	1.43415	1.41518	1.40755
22	-0.235856	-0.262922	-0.285284	-0.324326	-0.371069	-0.457198	-0.575122	-0.687483	-0.772414	-0.821826	-0.866219	-0.874291	-0.844804	-0.801964	-0.771793	-0.777022	-0.78643	-0.751826	-0.710434	-0.691475	-0.695722	-0.625747	-0.540119	-0.518073	-0.529988	-0.533498	-0.515189	-0.501595	-0.510504	-0.530626	-0.527188	-0.505799	-0.484759	-0.541312	-0.598869	-0.662728	-0.711882	-0.779743	-0.866713	-0.933033	-0.995787	-1.08354	-1.20042	-1.26827	-1.30206	-1.32997	-1.36787	-1.36411	-1.28537
23	-1.62969	-1.60646	-1.56034	-1.54464	-1.58323	-1.61589	-1.65151	-1.65705	-1.67015	-1.67716	-1.68645	-1.72139	-1.73137	-1.76579	-1.83545	-1.86539	-1.82259	-1.70082	-1.58022	-1.50613	-1.44377	-1.39477	-1.33347	-1.34037	-1.40352	-1.41474	-1.43359	-1.46268	-1.5124	-1.56528	-1.56452	-1.54766	-1.57049	-1.60157	-1.66363	-1.71633	-1.76665	-1.83251	-1.78498	-1.6908	-1.58317	-1.52081	-1.46818	-1.43924	-1.43486	-1.4278	-1.42457	-1.39045	-1.36649
	Feedback window Bet prediction | feedback -1
1	-1.57164	-1.56218	-1.53885	-1.47783	-1.44643	-1.45632	-1.46799	-1.46717	-1.45792	-1.47711	-1.49882	-1.50785	-1.51206	-1.5165	-1.49868	-1.48933	-1.49263	-1.49688	-1.48341	-1.45357	-1.43154	-1.40485	-1.36266	-1.30911	-1.28068	-1.29222	-1.33028	-1.35373	-1.36542	-1.40238	-1.43653	-1.4431	-1.43587	-1.44499	-1.46032	-1.43937	-1.3911	-1.33737	-1.26845	-1.20066	-1.14763	-1.12933	-1.14762	-1.18844	-1.22915	-1.22753	-1.22403	-1.21505	-1.19436
2	-1.29767	-1.37487	-1.41972	-1.44056	-1.41397	-1.38719	-1.37571	-1.36812	-1.36894	-1.41295	-1.47926	-1.50004	-1.46987	-1.45201	-1.46491	-1.4693	-1.42715	-1.39894	-1.42802	-1.45602	-1.44095	-1.35661	-1.30297	-1.25468	-1.20289	-1.12244	-1.06642	-1.07556	-1.14108	-1.23357	-1.31537	-1.39111	-1.42824	-1.44914	-1.39556	-1.30101	-1.23258	-1.21304	-1.20632	-1.20176	-1.24362	-1.27963	-1.25632	-1.20371	-1.14966	-1.08392	-1.01696	-0.977867	-0.943256
3	-1.43881	-1.46406	-1.46565	-1.45178	-1.40366	-1.36557	-1.38011	-1.42074	-1.44023	-1.46571	-1.50546	-1.5544	-1.57481	-1.5539	-1.55688	-1.57587	-1.53804	-1.49985	-1.45942	-1.41761	-1.36122	-1.32537	-1.29955	-1.27604	-1.27484	-1.26776	-1.26828	-1.27669	-1.28674	-1.28272	-1.3003	-1.33617	-1.36524	-1.37925	-1.42084	-1.43592	-1.47277	-1.52145	-1.52068	-1.49923	-1.50011	-1.50221	-1.51244	-1.50462	-1.51623	-1.53313	-1.52132	-1.5074	-1.43725
4	-1.94744	-1.95537	-1.94473	-1.94489	-1.95469	-1.98379	-2.04266	-2.10216	-2.13076	-2.13436	-2.08778	-2.06276	-2.05656	-2.02919	-1.99699	-1.99251	-2.00666	-2.00467	-1.98084	-1.96302	-1.93772	-1.92905	-1.95218	-1.97235	-2.02459	-2.09612	-2.15212	-2.19135	-2.21266	-2.23186	-2.22801	-2.19156	-2.2005	-2.20355	-2.20479	-2.17131	-2.13121	-2.147	-2.15048	-2.15911	-2.14599	-2.12843	-2.11422	-2.10318	-2.08415	-2.01987	-2.02086	-2.04424	-2.02863
5	1.49662	1.53293	1.57511	1.56959	1.56252	1.58593	1.61189	1.66	1.72938	1.82711	1.90392	1.91277	1.90842	1.90761	1.90091	1.86574	1.80475	1.78506	1.76343	1.74052	1.70311	1.65873	1.63403	1.58452	1.48412	1.35841	1.24535	1.20602	1.18019	1.13513	1.15298	1.2234	1.25943	1.24232	1.19333	1.19963	1.24314	1.24734	1.28791	1.3585	1.4131	1.45248	1.41473	1.42406	1.46273	1.44463	1.38267	1.29667	1.23907
6	0.175889	0.2289	0.254531	0.255544	0.257217	0.276425	0.27833	0.273549	0.278153	0.302992	0.337144	0.332479	0.323466	0.315122	0.293278	0.237427	0.187556	0.160837	0.119817	0.064432	0.0285349	0.0409381	0.0687236	0.102872	0.13456	0.162016	0.187446	0.197528	0.203673	0.21136	0.237566	0.272136	0.278695	0.270587	0.261959	0.247224	0.213899	0.192577	0.199823	0.201401	0.167068	0.13705	0.121376	0.106705	0.0937573	0.106112	0.138714	0.162979	0.166977
7	-0.264035	-0.235413	-0.236271	-0.237723	-0.208324	-0.160708	-0.132449	-0.168969	-0.189065	-0.199882	-0.263127	-0.315024	-0.353571	-0.325403	-0.279524	-0.268077	-0.242011	-0.238731	-0.254041	-0.272492	-0.30704	-0.325905	-0.308262	-0.271016	-0.241771	-0.213156	-0.179821	-0.172106	-0.178208	-0.182871	-0.216635	-0.257035	-0.266584	-0.257816	-0.254325	-0.252641	-0.216102	-0.186685	-0.190689	-0.226158	-0.263151	-0.295991	-0.323444	-0.342312	-0.34147	-0.320578	-0.288025	-0.275195	-0.262965
8	1.41901	1.42233	1.44556	1.50603	1.54414	1.4939	1.43339	1.41113	1.36239	1.35053	1.35048	1.36158	1.41665	1.47094	1.53255	1.59057	1.72008	1.78153	1.76092	1.72177	1.72586	1.66585	1.48543	1.38841	1.377	1.37712	1.39489	1.42124	1.49198	1.57335	1.63772	1.63688	1.5704	1.53365	1.54893	1.51388	1.36247	1.25714	1.21924	1.16866	1.095	1.09128	1.11956	1.16835	1.28688	1.38834	1.40366	1.43944	1.55045
9	-0.458182	-0.462382	-0.482928	-0.518816	-0.541874	-0.537638	-0.5257	-0.482884	-0.416082	-0.363872	-0.324603	-0.308614	-0.303796	-0.329275	-0.342253	-0.331925	-0.335151	-0.341184	-0.353277	-0.345255	-0.314827	-0.298556	-0.332034	-0.335459	-0.315011	-0.337373	-0.422514	-0.500331	-0.541416	-0.59605	-0.639559	-0.637501	-0.617043	-0.573622	-0.538375	-0.497209	-0.465496	-0.424865	-0.400919	-0.393775	-0.384299	-0.389959	-0.378746	-0.379166	-0.3865	-0.39853	-0.398509	-0.405251	-0.423441
10	-0.203081	-0.241884	-0.239329	-0.229938	-0.212407	-0.19193	-0.182511	-0.186478	-0.205179	-0.210543	-0.219003	-0.24421	-0.262904	-0.246995	-0.195978	-0.182071	-0.187062	-0.175235	-0.171472	-0.163684	-0.186961	-0.194958	-0.207344	-0.224702	-0.217557	-0.250125	-0.296014	-0.335056	-0.357795	-0.382498	-0.393306	-0.368416	-0.326307	-0.271426	-0.233031	-0.182323	-0.153349	-0.164509	-0.200138	-0.209356	-0.178935	-0.165124	-0.167945	-0.156671	-0.123019	-0.121878	-0.161084	-0.209611	-0.213585
11	-0.680012	-0.692151	-0.71061	-0.727061	-0.718904	-0.703279	-0.704873	-0.720129	-0.721725	-0.733433	-0.784702	-0.823388	-0.845027	-0.839237	-0.803664	-0.775495	-0.736348	-0.706512	-0.671197	-0.626951	-0.612421	-0.612009	-0.579085	-0.552094	-0.552745	-0.562773	-0.515738	-0.432928	-0.388586	-0.339213	-0.27082	-0.206673	-0.173394	-0.143114	-0.113991	-0.115418	-0.15434	-0.229795	-0.3205	-0.419744	-0.501263	-0.532483	-0.534831	-0.525527	-0.520536	-0.53142	-0.555092	-0.604659	-0.626799
12	0.898525	1.00847	1.03452	1.0454	1.09535	1.09747	1.02594	0.985214	0.943667	0.95923	1.0162	1.0143	0.954768	0.916294	0.926369	0.893675	0.818195	0.79008	0.767216	0.697882	0.586814	0.430452	0.261127	0.101892	0.0087776	-0.0495373	-0.110161	-0.117844	-0.0371956	0.10184	0.170557	0.197852	0.238417	0.249644	0.241807	0.204477	0.188253	0.202804	0.239479	0.296227	0.335676	0.345538	0.346049	0.308792	0.290802	0.290507	0.257522	0.289428	0.31296
13	0.36172	0.346838	0.268068	0.200736	0.194951	0.257488	0.283712	0.288578	0.351001	0.407641	0.467728	0.500584	0.491087	0.471583	0.460438	0.47375	0.444486	0.391333	0.386945	0.39242	0.337144	0.253981	0.188599	0.180702	0.220011	0.280312	0.379334	0.413324	0.440341	0.420138	0.307525	0.220788	0.241995	0.30393	0.337986	0.369191	0.439099	0.456078	0.364035	0.339909	0.331637	0.370697	0.414539	0.460026	0.520142	0.514486	0.521171	0.505554	0.472149
14	2.08657	2.24275	2.37929	2.54487	2.59435	2.58971	2.55794	2.48353	2.31334	2.06974	1.88319	1.7224	1.59442	1.44973	1.34765	1.33276	1.32645	1.32995	1.31972	1.43518	1.69932	1.98189	2.18498	2.30838	2.32343	2.24359	2.137	2.00631	1.97229	1.97527	1.98759	1.99237	1.99054	2.00917	1.96624	1.89248	1.85029	1.87657	1.91416	1.87366	1.8415	1.91858	2.05189	2.141	2.19318	2.29515	2.35484	2.33522	2.28326
15	-0.0885019	-0.0617454	-0.0547029	-0.0620044	-0.0510649	-0.02427	0.0223963	0.0715665	0.124027	0.140028	0.141169	0.123339	0.0977871	0.0767848	0.0726797	0.0830485	0.105547	0.102596	0.0925833	0.0757609	0.0399222	0.0197211	-0.00501289	-0.00129295	0.00786877	0.00160161	-0.00673925	0.000959729	0.0281159	0.0311116	0.0271576	0.0762994	0.162057	0.244911	0.321999	0.406295	0.489807	0.527717	0.513918	0.474154	0.438157	0.423322	0.403565	0.383794	0.37008	0.358531	0.314379	0.247172	0.190737
16	-0.70025	-0.717334	-0.727227	-0.7278	-0.720253	-0.69426	-0.66407	-0.678971	-0.66647	-0.633778	-0.615788	-0.636486	-0.662803	-0.640296	-0.605163	-0.600606	-0.604034	-0.604919	-0.603253	-0.612348	-0.641887	-0.65034	-0.64387	-0.622264	-0.627516	-0.660997	-0.690378	-0.720052	-0.726012	-0.731687	-0.740455	-0.728755	-0.690758	-0.646929	-0.608745	-0.578119	-0.522348	-0.45739	-0.410576	-0.355857	-0.306867	-0.261799	-0.245146	-0.233381	-0.231439	-0.24012	-0.24723	-0.240723	-0.212446
17	-0.0926771	-0.07644	-0.0344828	0.00484821	0.0640128	0.144858	0.210812	0.214732	0.167689	0.127572	0.119319	0.116986	0.107379	0.118923	0.125517	0.135951	0.123046	0.0777941	0.0437759	0.025441	0.0365506	0.0319961	-0.00585601	-0.0295805	-0.0452725	-0.0764261	-0.118993	-0.154472	-0.151359	-0.153296	-0.184291	-0.19361	-0.150843	-0.0802716	-0.0526837	-0.045914	-0.0436337	-0.0565186	-0.107838	-0.168953	-0.196478	-0.207771	-0.193595	-0.157791	-0.114309	-0.0797966	-0.076344	-0.0805524	-0.0694733
18	-0.50749	-0.538485	-0.556392	-0.573066	-0.586025	-0.575893	-0.567166	-0.566893	-0.562926	-0.549531	-0.528791	-0.530708	-0.509893	-0.482494	-0.476475	-0.468165	-0.473622	-0.451381	-0.439271	-0.448382	-0.424182	-0.427372	-0.449176	-0.462953	-0.446484	-0.430337	-0.430209	-0.420513	-0.402108	-0.430578	-0.466425	-0.484591	-0.480664	-0.486173	-0.528249	-0.538944	-0.540433	-0.550207	-0.582083	-0.60069	-0.581628	-0.563791	-0.570107	-0.591866	-0.6268	-0.641411	-0.644923	-0.635296	-0.629888
19	1.05595	1.01867	1.00515	1.03438	1.05434	1.0536	1.07075	1.08594	1.07878	1.03326	0.970881	0.921654	0.869722	0.810534	0.738462	0.700551	0.665976	0.634434	0.589195	0.52352	0.495136	0.449273	0.397322	0.365121	0.349396	0.355391	0.368759	0.415313	0.495928	0.579599	0.653282	0.738229	0.790326	0.785518	0.777513	0.769193	0.766602	0.77982	0.773489	0.801103	0.876212	0.950634	1.08099	1.29742	1.5503	1.82024	2.05175	2.32497	2.58038
20	1.35912	1.34188	1.33731	1.31964	1.28985	1.31796	1.39728	1.42306	1.45482	1.4655	1.44703	1.39188	1.31487	1.27323	1.2421	1.25959	1.29602	1.32339	1.36837	1.37318	1.33468	1.30015	1.33907	1.36134	1.37723	1.41009	1.49194	1.52675	1.53419	1.5836	1.65651	1.70654	1.66197	1.63659	1.58702	1.52005	1.40129	1.3005	1.29444	1.34336	1.40727	1.4596	1.54555	1.64171	1.69964	1.72092	1.73584	1.75282	1.73434
21	0.879851	0.926688	0.980308	1.03065	1.09838	1.20874	1.33413	1.40842	1.45135	1.4849	1.52176	1.56341	1.5732	1.55207	1.53514	1.54281	1.5141	1.42241	1.30484	1.23008	1.188	1.10636	1.00481	0.939234	0.939853	0.926867	0.900348	0.903147	0.943734	0.991958	1.01546	1.04069	1.06722	1.08054	1.08581	1.05392	1.00486	0.967189	0.964249	0.989876	1.00814	1.05675	1.11296	1.15103	1.16375	1.17201	1.16106	1.15487	1.13548
22	-0.87166	-0.850045	-0.80048	-0.749805	-0.737559	-0.751898	-0.772213	-0.804226	-0.856943	-0.894425	-0.89008	-0.89134	-0.900349	-0.893577	-0.897324	-0.933482	-0.998162	-1.04173	-1.04388	-1.0523	-1.0372	-0.962338	-0.892682	-0.865551	-0.850091	-0.811548	-0.769917	-0.75197	-0.714214	-0.666388	-0.635227	-0.618385	-0.607918	-0.609881	-0.608715	-0.595424	-0.568512	-0.565285	-0.575403	-0.577753	-0.557957	-0.551046	-0.560294	-0.55025	-0.552388	-0.559496	-0.58094	-0.591932	-0.589352
23	-1.9489	-1.96662	-1.97412	-1.98699	-2.01208	-2.05776	-2.09125	-2.07328	-2.03403	-1.99918	-1.97536	-1.9143	-1.86194	-1.83343	-1.80602	-1.78412	-1.75628	-1.75512	-1.75266	-1.77373	-1.80032	-1.81115	-1.76759	-1.69073	-1.60992	-1.4884	-1.38137	-1.30382	-1.28157	-1.27416	-1.27119	-1.31401	-1.35907	-1.37655	-1.37055	-1.3544	-1.35084	-1.34653	-1.32717	-1.31801	-1.36592	-1.41965	-1.43969	-1.44664	-1.4457	-1.44961	-1.43931	-1.42985	-1.41989
	Feedback window Bet prediction | Feedback 1
1	-1.38634	-1.35516	-1.32464	-1.29016	-1.26376	-1.24129	-1.23534	-1.24003	-1.2647	-1.2874	-1.3081	-1.34293	-1.38537	-1.40845	-1.4035	-1.39475	-1.39255	-1.36082	-1.31187	-1.29744	-1.29606	-1.3086	-1.32072	-1.36735	-1.43556	-1.48361	-1.52064	-1.54373	-1.55484	-1.53608	-1.49413	-1.45068	-1.40784	-1.36475	-1.31365	-1.25683	-1.21103	-1.17078	-1.14415	-1.14263	-1.16983	-1.21537	-1.24981	-1.27656	-1.27599	-1.26414	-1.23097	-1.18629	-1.16174
2	-1.37264	-1.38286	-1.40794	-1.42017	-1.38726	-1.35045	-1.38998	-1.42612	-1.40475	-1.38453	-1.38913	-1.39018	-1.35862	-1.33412	-1.3339	-1.33846	-1.35242	-1.37781	-1.39291	-1.40455	-1.41429	-1.41165	-1.38881	-1.34104	-1.2977	-1.25949	-1.22439	-1.20677	-1.20446	-1.20252	-1.21051	-1.2307	-1.24533	-1.2282	-1.20585	-1.20286	-1.18808	-1.16259	-1.16059	-1.20441	-1.24626	-1.26091	-1.24538	-1.21003	-1.15349	-1.09503	-1.02834	-0.972245	-0.946937
3	-1.31833	-1.30637	-1.32834	-1.35574	-1.36364	-1.39155	-1.3885	-1.36243	-1.34893	-1.3082	-1.2958	-1.24897	-1.19741	-1.18234	-1.16237	-1.1662	-1.1924	-1.22047	-1.27551	-1.31873	-1.30903	-1.28579	-1.24855	-1.23876	-1.2277	-1.18839	-1.18556	-1.21505	-1.26344	-1.27248	-1.27268	-1.30048	-1.34603	-1.37443	-1.38347	-1.39937	-1.41501	-1.43025	-1.41883	-1.42567	-1.42879	-1.40803	-1.40123	-1.38826	-1.36986	-1.35181	-1.34714	-1.34748	-1.31755
4	-2.09518	-2.0895	-2.08083	-2.05575	-2.0214	-2.01282	-2.02484	-2.03971	-2.02259	-2.00363	-1.99242	-1.95801	-1.89872	-1.84464	-1.81159	-1.75357	-1.70125	-1.69064	-1.67593	-1.67513	-1.69762	-1.74065	-1.78857	-1.83881	-1.9133	-1.98078	-1.99661	-1.98403	-1.95292	-1.92309	-1.91148	-1.911	-1.92771	-1.97234	-2.02829	-2.06057	-2.04937	-1.99853	-1.96774	-1.91931	-1.85839	-1.81017	-1.78118	-1.77683	-1.7984	-1.84623	-1.88332	-1.9118	-1.94412
5	1.40399	1.4562	1.4533	1.47754	1.47954	1.39446	1.28912	1.27149	1.27549	1.27097	1.26481	1.27876	1.35206	1.41906	1.47195	1.51562	1.5772	1.58358	1.5486	1.52674	1.53162	1.54759	1.50087	1.49963	1.49188	1.46896	1.42121	1.384	1.35121	1.26045	1.20237	1.19624	1.17631	1.19471	1.3061	1.44459	1.5235	1.56865	1.6689	1.66979	1.591	1.59077	1.61991	1.6165	1.56603	1.56225	1.62996	1.68022	1.7092
6	0.113143	0.0919233	0.0700176	0.0892741	0.122656	0.155335	0.179238	0.222797	0.264383	0.265552	0.254454	0.257468	0.271569	0.271557	0.2619	0.258102	0.271951	0.273978	0.26495	0.276846	0.323352	0.38785	0.415151	0.415681	0.394949	0.378431	0.354279	0.294038	0.246004	0.24529	0.254083	0.249088	0.231775	0.195043	0.167841	0.149675	0.129182	0.10051	0.103859	0.125023	0.121883	0.100504	0.0913937	0.0828547	0.0568413	0.0354852	0.0153061	0.0129706	0.0133555
7	-0.295908	-0.344834	-0.36696	-0.38178	-0.375359	-0.340102	-0.307995	-0.251693	-0.206417	-0.198391	-0.223738	-0.244671	-0.268296	-0.314569	-0.332393	-0.306998	-0.273338	-0.246092	-0.217596	-0.178277	-0.174186	-0.190528	-0.219027	-0.246899	-0.255657	-0.254691	-0.236888	-0.198341	-0.154836	-0.146039	-0.144756	-0.161645	-0.199051	-0.271787	-0.340935	-0.385834	-0.408335	-0.404556	-0.377463	-0.338362	-0.307988	-0.268824	-0.287699	-0.329492	-0.339158	-0.342655	-0.336878	-0.341927	-0.329847
8	1.39439	1.37227	1.37093	1.38347	1.41528	1.49504	1.53906	1.5382	1.58855	1.66499	1.66266	1.5452	1.44511	1.39308	1.34021	1.26808	1.25003	1.33679	1.44913	1.50829	1.50935	1.50382	1.47826	1.42357	1.38983	1.39597	1.4133	1.37964	1.3834	1.43681	1.46198	1.47812	1.51444	1.56031	1.53934	1.43673	1.34539	1.31017	1.28867	1.29215	1.31985	1.38039	1.43978	1.45452	1.43149	1.35996	1.29308	1.2318	1.15419
9	-0.398999	-0.404571	-0.424412	-0.4192	-0.398183	-0.403004	-0.441678	-0.493314	-0.533722	-0.55519	-0.581247	-0.595944	-0.581419	-0.554734	-0.534413	-0.524749	-0.51639	-0.494454	-0.476184	-0.450795	-0.434181	-0.424382	-0.402235	-0.395571	-0.380345	-0.358363	-0.354615	-0.36062	-0.371668	-0.387377	-0.403435	-0.420256	-0.404775	-0.380335	-0.375015	-0.360446	-0.33703	-0.332717	-0.360111	-0.394059	-0.40468	-0.407155	-0.431428	-0.436802	-0.422409	-0.404959	-0.386968	-0.379099	-0.358158
10	-0.442317	-0.531435	-0.589239	-0.612853	-0.617049	-0.567603	-0.468945	-0.353244	-0.261735	-0.195354	-0.136379	-0.117753	-0.124933	-0.139731	-0.172231	-0.186728	-0.206875	-0.209197	-0.206379	-0.180977	-0.134482	-0.100148	-0.0809975	-0.0710582	-0.0717756	-0.0832149	-0.0938383	-0.138911	-0.194038	-0.230967	-0.245752	-0.269126	-0.292702	-0.275491	-0.257991	-0.246759	-0.247536	-0.272986	-0.303418	-0.334789	-0.339569	-0.343888	-0.348593	-0.313809	-0.250878	-0.196868	-0.163453	-0.136806	-0.106181
11	-0.665444	-0.60898	-0.573783	-0.575605	-0.626846	-0.697443	-0.739357	-0.755085	-0.773293	-0.774491	-0.744234	-0.717463	-0.725192	-0.757403	-0.788373	-0.825147	-0.848734	-0.832168	-0.81281	-0.792397	-0.76507	-0.726847	-0.681485	-0.649181	-0.599058	-0.550764	-0.500843	-0.441617	-0.39375	-0.361836	-0.335951	-0.301843	-0.271621	-0.238701	-0.224685	-0.22564	-0.242241	-0.281886	-0.340941	-0.417652	-0.484566	-0.540278	-0.552608	-0.538726	-0.52914	-0.528119	-0.538173	-0.548598	-0.586393
12	0.405241	0.400484	0.40663	0.480984	0.539644	0.469948	0.390535	0.37288	0.282975	0.152615	0.143175	0.207277	0.213853	0.236109	0.286966	0.389907	0.443528	0.427058	0.400008	0.369897	0.402	0.376556	0.40593	0.513775	0.632614	0.751102	0.805068	0.880053	0.919871	0.809471	0.76519	0.754955	0.759214	0.73513	0.726712	0.836573	0.902204	0.919139	0.93642	0.931853	0.909589	0.88274	0.829726	0.78572	0.731503	0.721842	0.725912	0.694741	0.663947
13	0.23985	0.224027	0.224593	0.252132	0.28768	0.305304	0.332629	0.373111	0.367904	0.339508	0.306889	0.317384	0.325958	0.322159	0.327498	0.331341	0.333587	0.319668	0.293254	0.276774	0.274933	0.27722	0.288723	0.308248	0.333993	0.377347	0.411929	0.384596	0.328305	0.269083	0.227787	0.179868	0.134419	0.154882	0.199514	0.22527	0.247664	0.274597	0.301804	0.324396	0.339681	0.338142	0.340786	0.35467	0.379312	0.408211	0.457591	0.542532	0.588001
14	2.16158	2.24314	2.32128	2.45346	2.57145	2.60285	2.52277	2.42047	2.37558	2.27579	2.13372	2.01561	1.96504	1.9284	1.93737	1.96664	2.03488	2.15163	2.25476	2.30172	2.26932	2.21654	2.19121	2.17132	2.08301	1.98302	1.91966	1.89579	1.84037	1.71373	1.67855	1.73345	1.78453	1.81473	1.88418	2.03479	2.19426	2.2831	2.30796	2.30297	2.26358	2.20755	2.11721	2.07744	2.14872	2.3243	2.45415	2.51411	2.52304
15	0.226096	0.205555	0.18345	0.156916	0.137997	0.147569	0.163089	0.157711	0.134242	0.113333	0.0984544	0.0522967	0.00274721	-0.022139	-0.0136012	-0.0278836	-0.035269	-0.016996	0.00486967	0.0305136	0.0509799	0.0491397	0.00943714	-0.0167304	-0.00312062	-0.0151376	-0.0666487	-0.0917024	-0.0866024	-0.0781972	-0.0753994	-0.0568872	-0.00735582	0.0591813	0.123358	0.159176	0.13536	0.127894	0.11667	0.0963562	0.0853712	0.0713458	0.097423	0.141535	0.187214	0.205473	0.215583	0.236396	0.2399
16	-0.768171	-0.70941	-0.648473	-0.595575	-0.557006	-0.53525	-0.53604	-0.553072	-0.592409	-0.619126	-0.645736	-0.679303	-0.691205	-0.694205	-0.713907	-0.706518	-0.666011	-0.649555	-0.667023	-0.695824	-0.68009	-0.67693	-0.704382	-0.73524	-0.737527	-0.706747	-0.662126	-0.64522	-0.661008	-0.642109	-0.622341	-0.6493	-0.698146	-0.718813	-0.697437	-0.668705	-0.60869	-0.527851	-0.470336	-0.442509	-0.405995	-0.35771	-0.350003	-0.35711	-0.342469	-0.295986	-0.257632	-0.241144	-0.202566
17	-0.00881742	-0.0154036	-0.0366439	-0.0533756	-0.0645208	-0.0637398	-0.0360878	0.00342907	0.0327499	0.0707325	0.091595	0.102133	0.0559174	0.00305692	-0.035378	-0.0321603	0.0193643	0.0519303	0.0997502	0.133327	0.180621	0.16677	0.113871	0.098019	0.0745435	0.0429757	0.0237085	0.017962	-0.00387923	-0.0572789	-0.105109	-0.139267	-0.196285	-0.247732	-0.250906	-0.223534	-0.196046	-0.151679	-0.0869221	-0.0370674	-0.033222	-0.0380525	-0.0362954	-0.0300938	-0.0416933	-0.0418766	-0.0159652	0.0154776	0.0396126
18	-0.357622	-0.345622	-0.374294	-0.424978	-0.460012	-0.474586	-0.504291	-0.546498	-0.595399	-0.637303	-0.687672	-0.732031	-0.785111	-0.802152	-0.79274	-0.795695	-0.815878	-0.815298	-0.801566	-0.782178	-0.732369	-0.658592	-0.577273	-0.485572	-0.393036	-0.353071	-0.362711	-0.42308	-0.466125	-0.495236	-0.523881	-0.520833	-0.527628	-0.484663	-0.46418	-0.476306	-0.497303	-0.565447	-0.603305	-0.63998	-0.676404	-0.722382	-0.762515	-0.777283	-0.821819	-0.847674	-0.845984	-0.817478	-0.795554
19	0.893509	0.931047	1.0078	1.09824	1.15256	1.21303	1.23442	1.23047	1.22398	1.21516	1.19683	1.19428	1.17134	1.18409	1.21443	1.18747	1.15221	1.11503	1.08537	1.05417	1.00311	0.957806	0.932218	0.893379	0.876864	0.879795	0.88461	0.91538	0.955865	0.994291	1.02252	1.00129	0.965066	0.949497	0.945527	0.95704	0.98097	1.04124	1.15102	1.25906	1.38552	1.51683	1.63857	1.79297	1.98046	2.1658	2.28519	2.40387	2.52972
20	1.27054	1.3547	1.40598	1.44031	1.41815	1.33266	1.25367	1.1685	1.12289	1.17855	1.23117	1.23996	1.27045	1.29792	1.33713	1.367	1.43618	1.53103	1.60696	1.6823	1.73349	1.68019	1.64337	1.59809	1.55394	1.51505	1.4514	1.48696	1.47926	1.43524	1.36188	1.347	1.40019	1.42894	1.38884	1.35998	1.43832	1.53296	1.54229	1.56706	1.63108	1.73465	1.7185	1.64156	1.59893	1.53617	1.45315	1.36206	1.3394
21	1.10538	1.04399	1.05732	1.08158	1.16327	1.23299	1.22112	1.20283	1.08444	0.930165	0.766864	0.615613	0.543649	0.587705	0.696182	0.773399	0.820789	0.866952	0.875009	0.857639	0.800226	0.783246	0.834682	0.880251	0.93274	0.965217	1.02877	1.12454	1.20635	1.35574	1.44454	1.43322	1.42574	1.42773	1.42376	1.37181	1.38087	1.46058	1.47328	1.43627	1.42091	1.39363	1.35234	1.30799	1.28479	1.20721	1.19251	1.30035	1.4015
22	-0.605052	-0.625198	-0.638843	-0.651036	-0.69572	-0.755552	-0.815855	-0.854914	-0.898867	-0.949828	-0.99721	-1.03521	-1.05759	-1.05702	-1.04886	-1.02299	-0.998509	-0.978724	-0.972614	-0.960841	-0.952133	-0.952301	-0.953168	-0.946878	-0.904878	-0.871668	-0.84481	-0.830004	-0.827821	-0.815888	-0.833353	-0.836013	-0.842579	-0.858043	-0.849337	-0.844168	-0.834829	-0.856928	-0.87149	-0.870387	-0.888467	-0.917261	-0.931125	-0.929568	-0.930218	-0.910448	-0.877625	-0.856034	-0.842587
23	-1.6739	-1.67339	-1.6901	-1.69073	-1.70041	-1.72486	-1.74889	-1.74049	-1.75539	-1.81551	-1.84895	-1.86188	-1.88862	-1.91397	-1.91628	-1.8934	-1.87178	-1.87897	-1.87211	-1.85253	-1.82429	-1.77758	-1.71907	-1.64105	-1.57247	-1.52839	-1.49669	-1.47332	-1.44942	-1.45954	-1.48936	-1.49853	-1.49366	-1.50179	-1.52973	-1.53005	-1.52048	-1.52715	-1.53438	-1.53721	-1.54932	-1.54771	-1.50666	-1.46488	-1.45474	-1.44998	-1.41181	-1.36976	-1.36684
	Feedback window Bet prediction | Feedback 2
1	-1.57777	-1.62963	-1.60468	-1.55332	-1.56847	-1.58971	-1.56047	-1.5275	-1.489	-1.45294	-1.47445	-1.51519	-1.51133	-1.52756	-1.59629	-1.62983	-1.60283	-1.58776	-1.58841	-1.57872	-1.56884	-1.57659	-1.59226	-1.55584	-1.53443	-1.54857	-1.57195	-1.57895	-1.5912	-1.64461	-1.6661	-1.62754	-1.57291	-1.52682	-1.46695	-1.35974	-1.28634	-1.23879	-1.2029	-1.17819	-1.15629	-1.1645	-1.15556	-1.14059	-1.13921	-1.14337	-1.13634	-1.1383	-1.15877
2	-1.38116	-1.38012	-1.36617	-1.39078	-1.41858	-1.39399	-1.35255	-1.32049	-1.29416	-1.25933	-1.21333	-1.20693	-1.23892	-1.24531	-1.23626	-1.22652	-1.22205	-1.21239	-1.17966	-1.13878	-1.13115	-1.16332	-1.20897	-1.22736	-1.24442	-1.31259	-1.37727	-1.36454	-1.29635	-1.26395	-1.26194	-1.25524	-1.22823	-1.23301	-1.25722	-1.21857	-1.15579	-1.09982	-1.07241	-1.05813	-1.08347	-1.16399	-1.2396	-1.27428	-1.27326	-1.24223	-1.16776	-1.06918	-0.974775
3	-1.34945	-1.3718	-1.38785	-1.4002	-1.45674	-1.52904	-1.57997	-1.57288	-1.58069	-1.63642	-1.61987	-1.53509	-1.46006	-1.43377	-1.37654	-1.30744	-1.23565	-1.19935	-1.18263	-1.1532	-1.11276	-1.07606	-1.09371	-1.12075	-1.102	-1.08601	-1.0423	-1.02432	-1.00028	-0.984983	-0.974707	-0.983915	-1.02887	-1.07164	-1.10505	-1.11695	-1.16109	-1.21713	-1.26196	-1.28242	-1.31795	-1.37728	-1.41117	-1.40119	-1.3897	-1.40207	-1.43451	-1.43763	-1.43973
4	-2.64065	-2.59037	-2.53824	-2.5736	-2.63492	-2.67845	-2.75261	-2.76708	-2.66443	-2.49436	-2.34245	-2.22651	-2.1184	-2.05579	-2.09168	-2.13331	-2.14687	-2.11394	-2.04576	-1.98002	-1.89006	-1.79019	-1.70239	-1.67279	-1.65421	-1.61135	-1.5235	-1.4357	-1.39195	-1.35836	-1.29015	-1.24489	-1.26667	-1.3487	-1.49562	-1.65736	-1.80935	-1.95207	-2.06152	-2.13371	-2.07781	-1.99593	-2.01074	-1.99569	-1.96109	-1.91293	-1.89541	-1.87971	-1.82935
5	1.46912	1.50354	1.5178	1.51494	1.50516	1.4833	1.45036	1.41683	1.39752	1.38489	1.36775	1.34763	1.33391	1.34267	1.33865	1.31736	1.29908	1.30251	1.32066	1.32905	1.35829	1.39026	1.41629	1.42699	1.39666	1.36638	1.32577	1.29689	1.29813	1.31887	1.35753	1.38855	1.40416	1.40489	1.3956	1.39642	1.42397	1.46101	1.51298	1.58132	1.63528	1.65016	1.64775	1.63325	1.60907	1.57024	1.55367	1.5676	1.58147
6	0.169022	0.180359	0.198266	0.215888	0.229663	0.258924	0.285412	0.294475	0.293607	0.273016	0.258696	0.22872	0.207035	0.201221	0.198679	0.19289	0.193054	0.196236	0.184946	0.169508	0.166461	0.165544	0.162078	0.163213	0.178239	0.175016	0.165866	0.15624	0.161356	0.176124	0.194896	0.212855	0.234474	0.256308	0.250381	0.227474	0.208453	0.21112	0.196343	0.18009	0.186548	0.22546	0.255515	0.278692	0.290718	0.303272	0.293536	0.243696	0.198844
7	-0.296455	-0.301815	-0.293567	-0.287598	-0.280676	-0.265024	-0.261706	-0.26485	-0.282471	-0.310594	-0.322307	-0.338077	-0.331861	-0.310304	-0.285407	-0.266838	-0.24395	-0.225618	-0.2201	-0.219477	-0.205115	-0.199965	-0.199395	-0.212924	-0.236453	-0.221893	-0.199381	-0.186809	-0.16127	-0.132435	-0.126055	-0.166853	-0.224437	-0.252065	-0.281691	-0.30476	-0.288949	-0.272323	-0.26091	-0.256315	-0.249799	-0.237623	-0.236779	-0.245914	-0.245568	-0.247974	-0.280717	-0.305548	-0.330722
8	1.43438	1.46598	1.48413	1.4993	1.51063	1.49888	1.48531	1.46369	1.44304	1.43185	1.42509	1.44251	1.47428	1.50385	1.50086	1.49544	1.49619	1.47707	1.44663	1.44224	1.4583	1.48626	1.48142	1.47747	1.478	1.48434	1.47178	1.44443	1.42717	1.41914	1.38967	1.3583	1.34217	1.33753	1.3288	1.31435	1.28734	1.26813	1.23707	1.18853	1.16591	1.14257	1.12959	1.12005	1.12017	1.14762	1.17813	1.19173	1.20892
9	-0.440107	-0.452293	-0.46798	-0.468354	-0.452813	-0.444071	-0.441361	-0.425978	-0.403912	-0.38373	-0.363033	-0.357532	-0.360147	-0.377495	-0.393225	-0.397896	-0.40172	-0.411682	-0.428072	-0.428815	-0.412694	-0.414834	-0.42809	-0.42592	-0.40033	-0.394095	-0.416287	-0.446321	-0.461204	-0.461226	-0.469227	-0.463634	-0.438107	-0.392148	-0.354371	-0.33644	-0.326437	-0.332255	-0.345185	-0.357677	-0.377243	-0.38617	-0.37947	-0.365572	-0.358255	-0.345789	-0.334128	-0.324941	-0.325789
10	-0.0650271	-0.0917263	-0.123248	-0.139182	-0.159317	-0.203794	-0.238601	-0.25466	-0.266201	-0.282856	-0.289956	-0.285973	-0.293621	-0.303787	-0.294096	-0.283323	-0.272288	-0.264209	-0.242791	-0.21158	-0.191334	-0.176061	-0.189437	-0.210728	-0.22745	-0.261201	-0.292809	-0.327124	-0.369283	-0.408152	-0.449015	-0.463406	-0.468816	-0.43087	-0.343744	-0.247546	-0.167423	-0.099376	-0.0391043	-0.0106327	-0.000330311	0.0126657	0.054842	0.0998796	0.112263	0.113371	0.110211	0.0903453	0.0527784
11	-0.739106	-0.791528	-0.845684	-0.87308	-0.849389	-0.794028	-0.756906	-0.726355	-0.703382	-0.693568	-0.721931	-0.774018	-0.799208	-0.820343	-0.816543	-0.797482	-0.762687	-0.718754	-0.699638	-0.683059	-0.679154	-0.69095	-0.685577	-0.64347	-0.581535	-0.503716	-0.425266	-0.351385	-0.299338	-0.291893	-0.290944	-0.295693	-0.307716	-0.306908	-0.30256	-0.304487	-0.30045	-0.310457	-0.32833	-0.354287	-0.376329	-0.381484	-0.386437	-0.380888	-0.356064	-0.357434	-0.399903	-0.454357	-0.517643
12	0.805765	0.812202	0.782558	0.727657	0.678939	0.630051	0.573402	0.527581	0.518266	0.532838	0.538009	0.544308	0.575838	0.609638	0.620095	0.633388	0.630527	0.611388	0.600813	0.588863	0.590384	0.595312	0.605414	0.625031	0.643112	0.669571	0.682308	0.674704	0.665358	0.665588	0.67147	0.680106	0.672021	0.658981	0.656865	0.623586	0.546267	0.47708	0.453584	0.436496	0.42244	0.435658	0.473147	0.498233	0.50106	0.494908	0.49058	0.478931	0.469589
13	0.338364	0.326779	0.329258	0.329623	0.321918	0.318143	0.31904	0.319227	0.33351	0.354377	0.360461	0.356192	0.35458	0.348203	0.326533	0.316696	0.335974	0.359475	0.354071	0.347323	0.368467	0.395562	0.424799	0.437471	0.447942	0.478071	0.469712	0.422919	0.353331	0.305681	0.29043	0.282616	0.294125	0.329585	0.369611	0.369606	0.350564	0.305094	0.236942	0.182586	0.165335	0.172867	0.18357	0.22232	0.273099	0.294087	0.30365	0.331975	0.372913
14	2.23111	2.23947	2.25716	2.2651	2.27301	2.27995	2.28321	2.30739	2.32632	2.34531	2.36073	2.36971	2.39977	2.40132	2.37971	2.34927	2.32104	2.29281	2.21992	2.17223	2.17514	2.19565	2.21722	2.218	2.21116	2.18316	2.13446	2.09702	2.06819	2.08499	2.10883	2.11149	2.1256	2.14833	2.16602	2.15817	2.16013	2.17764	2.19845	2.18861	2.15279	2.13479	2.10746	2.0732	2.03507	2.01515	2.00902	2.00655	2.01163
15	0.0388636	0.0575101	0.0916617	0.118789	0.124711	0.125226	0.138492	0.154926	0.161812	0.184609	0.227593	0.245582	0.247461	0.250743	0.236168	0.208655	0.195682	0.213182	0.204663	0.164915	0.128325	0.104839	0.0696506	0.0156095	-0.0122428	-0.0120397	-0.000123405	-0.00978709	-0.0337555	-0.0565734	-0.0761512	-0.0833503	-0.0675138	-0.0114306	0.0926646	0.202474	0.29527	0.376773	0.428503	0.447365	0.434923	0.413817	0.383432	0.372325	0.368294	0.363593	0.355949	0.333119	0.293872
16	-0.659804	-0.651059	-0.654771	-0.666132	-0.658564	-0.644611	-0.644771	-0.616752	-0.607179	-0.632328	-0.641582	-0.640295	-0.616701	-0.61343	-0.625887	-0.629089	-0.640787	-0.676508	-0.724463	-0.760423	-0.747945	-0.704196	-0.689054	-0.700955	-0.691437	-0.720244	-0.780632	-0.807838	-0.789063	-0.745226	-0.713406	-0.654658	-0.606675	-0.56491	-0.535871	-0.484569	-0.409287	-0.30927	-0.188012	-0.12169	-0.093809	-0.0685204	-0.0817981	-0.100067	-0.114012	-0.121932	-0.10566	-0.104864	-0.104771
17	0.0382893	0.027126	0.0253136	0.0183129	-0.002844	-0.0175584	-0.0106247	-0.0212552	-0.0562725	-0.0680681	-0.0777978	-0.0829365	-0.0851318	-0.0688103	-0.0293729	-0.0253007	-0.0125907	0.0167456	0.0339061	0.0368531	0.0312706	0.0174029	-0.0244682	-0.0715005	-0.0842002	-0.0818444	-0.0842887	-0.0557023	-0.00652396	-0.0119928	-0.0592301	-0.106984	-0.14732	-0.179995	-0.210638	-0.202612	-0.180143	-0.161006	-0.148757	-0.158034	-0.157681	-0.145805	-0.124783	-0.0949613	-0.059622	-0.0239404	-0.00285623	0.0132221	0.0127259
18	-0.48485	-0.483818	-0.502634	-0.509286	-0.550863	-0.597753	-0.644352	-0.659397	-0.644452	-0.646951	-0.623425	-0.589923	-0.542913	-0.506071	-0.505952	-0.530072	-0.571129	-0.580954	-0.585858	-0.582178	-0.566716	-0.535508	-0.516109	-0.50347	-0.461641	-0.445745	-0.467369	-0.460444	-0.433844	-0.394685	-0.375503	-0.353896	-0.306479	-0.26309	-0.253742	-0.305006	-0.35363	-0.40535	-0.481143	-0.58805	-0.653573	-0.704747	-0.76953	-0.806059	-0.823747	-0.833018	-0.850877	-0.89842	-0.956489
19	0.930454	0.962476	1.01601	1.07872	1.13389	1.17038	1.19178	1.19457	1.16485	1.13453	1.10569	1.06877	1.02396	1.00365	1.01229	1.02254	1.04264	1.10633	1.21734	1.29523	1.3658	1.41688	1.43332	1.43003	1.40229	1.3938	1.37454	1.35407	1.331	1.25855	1.16495	1.07674	0.982684	0.884884	0.800293	0.777766	0.748905	0.706401	0.688371	0.700866	0.738525	0.811204	0.944433	1.10785	1.28628	1.48487	1.70611	1.9003	2.03689
20	1.48643	1.4784	1.49874	1.53492	1.55126	1.54865	1.54584	1.5289	1.48982	1.44325	1.3959	1.37475	1.38214	1.39738	1.42748	1.45875	1.47638	1.46798	1.45121	1.43468	1.42039	1.41121	1.42763	1.44219	1.47725	1.51205	1.54034	1.57716	1.60946	1.6478	1.6614	1.67209	1.66219	1.62919	1.58958	1.53876	1.48712	1.43944	1.4016	1.40331	1.42523	1.45843	1.47859	1.49111	1.48927	1.45747	1.41348	1.37098	1.31344
21	0.647221	0.691956	0.739134	0.73258	0.757817	0.798714	0.818087	0.802227	0.783733	0.767749	0.800546	0.872951	0.924372	0.987527	1.06098	1.15796	1.23513	1.28022	1.34174	1.41798	1.51473	1.5893	1.59457	1.6126	1.63667	1.62149	1.58497	1.58694	1.64259	1.69901	1.70996	1.70718	1.7133	1.69931	1.65388	1.602	1.59194	1.58384	1.56477	1.54612	1.53615	1.51502	1.47255	1.46453	1.43477	1.33966	1.26628	1.25381	1.24958
22	-0.806414	-0.815356	-0.800205	-0.782088	-0.768092	-0.750087	-0.69784	-0.702754	-0.76397	-0.823023	-0.847286	-0.837623	-0.864856	-0.874022	-0.856018	-0.836682	-0.844445	-0.853639	-0.862725	-0.861334	-0.843374	-0.806271	-0.753563	-0.737721	-0.711581	-0.674539	-0.644369	-0.632221	-0.6437	-0.640034	-0.627613	-0.631971	-0.651616	-0.67217	-0.716395	-0.750068	-0.767998	-0.784683	-0.788617	-0.786951	-0.760884	-0.745284	-0.728892	-0.731866	-0.747851	-0.753531	-0.743855	-0.71535	-0.687752
23	-1.5461	-1.56137	-1.61012	-1.67258	-1.67798	-1.63926	-1.62186	-1.56383	-1.53255	-1.53899	-1.54224	-1.51258	-1.50598	-1.57353	-1.66242	-1.66165	-1.65031	-1.68229	-1.69752	-1.68389	-1.60066	-1.54255	-1.52129	-1.54283	-1.53496	-1.49407	-1.47176	-1.45475	-1.45063	-1.40938	-1.39839	-1.39989	-1.43373	-1.53675	-1.58196	-1.56504	-1.52538	-1.52225	-1.48683	-1.41301	-1.36636	-1.38244	-1.42471	-1.45324	-1.50773	-1.54827	-1.54098	-1.49695	-1.46834
	Feedback window Bet prediction | no bet
1	-1.36417	-1.40504	-1.43786	-1.45496	-1.45149	-1.44585	-1.44893	-1.44859	-1.45541	-1.46468	-1.45393	-1.44362	-1.44855	-1.44599	-1.4365	-1.43237	-1.44456	-1.44531	-1.42967	-1.41689	-1.39699	-1.3859	-1.37117	-1.36204	-1.37468	-1.41921	-1.49497	-1.55963	-1.62073	-1.67201	-1.6889	-1.67413	-1.63971	-1.59548	-1.54102	-1.50236	-1.47638	-1.45051	-1.4308	-1.44066	-1.46634	-1.46285	-1.44663	-1.43496	-1.43039	-1.42422	-1.42519	-1.44345	-1.46936
2	-1.32905	-1.34837	-1.33454	-1.29798	-1.27031	-1.25224	-1.2534	-1.27395	-1.27896	-1.31049	-1.35658	-1.38665	-1.3667	-1.3375	-1.34567	-1.35756	-1.36379	-1.38598	-1.42629	-1.45481	-1.48236	-1.47567	-1.44606	-1.40498	-1.36491	-1.33417	-1.3036	-1.29743	-1.31364	-1.33869	-1.37161	-1.4048	-1.40868	-1.37734	-1.33401	-1.28811	-1.24827	-1.22103	-1.22874	-1.28844	-1.34526	-1.37888	-1.39225	-1.36732	-1.29851	-1.22174	-1.1624	-1.11666	-1.08859
3	-1.35211	-1.33082	-1.32286	-1.29574	-1.27087	-1.27965	-1.29518	-1.32153	-1.34215	-1.38106	-1.4039	-1.392	-1.37029	-1.37384	-1.37991	-1.35585	-1.33901	-1.3526	-1.36534	-1.35339	-1.35047	-1.36377	-1.37698	-1.37026	-1.35501	-1.34596	-1.3521	-1.3706	-1.38544	-1.38418	-1.39526	-1.39253	-1.40206	-1.39188	-1.3741	-1.3848	-1.3795	-1.37372	-1.35476	-1.34781	-1.36015	-1.37656	-1.3963	-1.4247	-1.46145	-1.48783	-1.48532	-1.46808	-1.44833
4	-1.94061	-1.93829	-1.93091	-1.94194	-1.94145	-1.94195	-1.92979	-1.91165	-1.90649	-1.90657	-1.9178	-1.92631	-1.96383	-1.9987	-2.01135	-2.02408	-2.01954	-2.024	-2.01464	-1.9867	-1.96759	-1.95141	-1.94573	-1.94786	-1.95241	-1.96447	-1.9689	-1.96699	-1.96427	-1.95274	-1.94505	-1.95446	-1.97388	-2.00008	-2.03385	-2.05872	-2.0952	-2.13528	-2.13688	-2.11587	-2.08844	-2.05537	-2.00895	-1.95899	-1.93783	-1.93198	-1.92169	-1.91387	-1.90948
5	1.39241	1.37123	1.34083	1.32299	1.32289	1.36407	1.38236	1.37625	1.36714	1.36417	1.35261	1.33492	1.33522	1.33978	1.34885	1.38072	1.40141	1.3682	1.30407	1.28678	1.29709	1.32502	1.40963	1.50684	1.56631	1.5525	1.4962	1.43489	1.36228	1.3231	1.32934	1.3564	1.38398	1.4201	1.41252	1.3886	1.43273	1.4977	1.55538	1.60407	1.6834	1.7532	1.76722	1.7566	1.75645	1.74568	1.7402	1.73552	1.72262
6	0.110967	0.1046	0.0995215	0.0947071	0.0864097	0.0825674	0.0833821	0.0746398	0.0629231	0.0624272	0.0804972	0.111202	0.146237	0.204793	0.263612	0.321691	0.362767	0.364378	0.352159	0.338708	0.330135	0.316289	0.297397	0.303201	0.307067	0.289044	0.268377	0.249151	0.239431	0.235113	0.233541	0.246315	0.273321	0.287054	0.299645	0.308838	0.327237	0.330287	0.302071	0.279349	0.267078	0.267827	0.264693	0.242127	0.209926	0.197572	0.169747	0.0976631	0.0224213
7	-0.201529	-0.204439	-0.220937	-0.254803	-0.278092	-0.285369	-0.287273	-0.279995	-0.260977	-0.247242	-0.260227	-0.264361	-0.261519	-0.28059	-0.313027	-0.327314	-0.317179	-0.313045	-0.325609	-0.323857	-0.305954	-0.294961	-0.302156	-0.308652	-0.301191	-0.297897	-0.306658	-0.316847	-0.295932	-0.276376	-0.27846	-0.302369	-0.314798	-0.320488	-0.348312	-0.371127	-0.381649	-0.36991	-0.362377	-0.361345	-0.365542	-0.365529	-0.349161	-0.32441	-0.30138	-0.29727	-0.290118	-0.281916	-0.292674
8	1.42983	1.41811	1.40334	1.42667	1.47464	1.50719	1.48417	1.44426	1.42291	1.39591	1.35948	1.34034	1.37038	1.43062	1.46704	1.48668	1.50405	1.50457	1.50214	1.5007	1.47378	1.41374	1.39634	1.40692	1.3734	1.32723	1.32768	1.34557	1.32833	1.29278	1.30326	1.32085	1.31828	1.32277	1.32897	1.31314	1.29751	1.29079	1.28065	1.29579	1.32665	1.33147	1.30519	1.29711	1.3171	1.30645	1.27431	1.29	1.30786
9	-0.356906	-0.361466	-0.367652	-0.378412	-0.403631	-0.434996	-0.461419	-0.476167	-0.499136	-0.525677	-0.540131	-0.553848	-0.559583	-0.561241	-0.559411	-0.540268	-0.510181	-0.476719	-0.447126	-0.433788	-0.421254	-0.413455	-0.413445	-0.42632	-0.446	-0.456757	-0.474218	-0.500013	-0.523809	-0.541742	-0.527011	-0.511245	-0.497334	-0.4789	-0.448823	-0.406829	-0.393159	-0.396369	-0.397277	-0.39486	-0.408765	-0.426673	-0.426829	-0.411193	-0.397353	-0.36787	-0.337108	-0.328906	-0.325393
10	-0.224123	-0.207111	-0.207379	-0.191928	-0.187254	-0.189203	-0.21673	-0.243011	-0.260264	-0.301763	-0.310702	-0.312281	-0.313963	-0.320887	-0.326733	-0.310492	-0.327373	-0.347701	-0.365299	-0.369123	-0.353538	-0.347738	-0.330907	-0.317346	-0.291747	-0.270938	-0.268346	-0.272159	-0.2842	-0.30999	-0.347904	-0.366654	-0.375925	-0.376678	-0.365913	-0.334408	-0.290753	-0.260838	-0.234695	-0.203394	-0.160837	-0.117382	-0.0831347	-0.0695031	-0.071176	-0.0592514	-0.084935	-0.139957	-0.184134
11	-0.789657	-0.822491	-0.836037	-0.840679	-0.832908	-0.821575	-0.802953	-0.778963	-0.761827	-0.761647	-0.778058	-0.775164	-0.770017	-0.787879	-0.795638	-0.796339	-0.795564	-0.797796	-0.800447	-0.81046	-0.836979	-0.866222	-0.882668	-0.881246	-0.881603	-0.863671	-0.806383	-0.724852	-0.654064	-0.603447	-0.565083	-0.524961	-0.50151	-0.503762	-0.506079	-0.523539	-0.562627	-0.623047	-0.699903	-0.766265	-0.797709	-0.789908	-0.755561	-0.710129	-0.651091	-0.585926	-0.563791	-0.561856	-0.530252
12	0.726314	0.713114	0.726916	0.720857	0.678314	0.623261	0.594712	0.608335	0.600477	0.567357	0.579156	0.595231	0.591968	0.564275	0.53543	0.55557	0.581706	0.593019	0.619786	0.647904	0.662683	0.631905	0.59598	0.574802	0.533509	0.511416	0.514563	0.524276	0.530064	0.548653	0.571849	0.576326	0.586545	0.605421	0.610774	0.611719	0.615135	0.619166	0.607972	0.600268	0.604749	0.600248	0.606119	0.597018	0.583844	0.582628	0.573554	0.549439	0.506295
13	0.321512	0.309775	0.308739	0.357742	0.43237	0.501257	0.535159	0.526956	0.511158	0.476405	0.442822	0.401372	0.363135	0.360332	0.383141	0.378034	0.383517	0.423603	0.44711	0.450874	0.444209	0.45881	0.494109	0.497973	0.525203	0.553999	0.544679	0.510342	0.42921	0.362155	0.324572	0.308782	0.349763	0.408633	0.430363	0.442179	0.442789	0.42162	0.407876	0.424371	0.443561	0.45117	0.434768	0.429028	0.376516	0.306711	0.289747	0.292367	0.296898
14	1.77989	1.75748	1.77305	1.75718	1.77292	1.82238	1.88678	1.93723	2.05011	2.14745	2.12997	2.12212	2.11776	2.195	2.24119	2.24985	2.31166	2.34668	2.35112	2.33345	2.33017	2.35134	2.37759	2.42534	2.4957	2.54662	2.52893	2.50827	2.46032	2.41056	2.35632	2.29611	2.31205	2.29987	2.3055	2.33569	2.36004	2.33253	2.27881	2.24691	2.23351	2.17249	2.08776	2.07935	2.11239	2.06551	1.99024	1.99833	2.13544
15	0.114602	0.119137	0.116296	0.0727732	0.017853	0.00543335	0.00514988	0.00485355	0.0105306	0.0440131	0.0848012	0.0973756	0.102813	0.0987699	0.099266	0.0886392	0.0719584	0.0659602	0.0618965	0.0716468	0.0860337	0.115746	0.124941	0.111729	0.131095	0.112307	0.094062	0.10533	0.125156	0.17411	0.19828	0.263651	0.319461	0.297076	0.276606	0.262055	0.261339	0.247007	0.252677	0.331922	0.419974	0.460218	0.473085	0.479715	0.466024	0.406472	0.32798	0.268452	0.216321
16	-0.40943	-0.385469	-0.36617	-0.348625	-0.353951	-0.378209	-0.388955	-0.399115	-0.423431	-0.452967	-0.479975	-0.502399	-0.522326	-0.547098	-0.558738	-0.564904	-0.560358	-0.551542	-0.564909	-0.580958	-0.596614	-0.609903	-0.625756	-0.636937	-0.643291	-0.63792	-0.650017	-0.680341	-0.708804	-0.736726	-0.758308	-0.778924	-0.761914	-0.715958	-0.690328	-0.657667	-0.622685	-0.609405	-0.596582	-0.581557	-0.565607	-0.564084	-0.567687	-0.555903	-0.550083	-0.559368	-0.544383	-0.523356	-0.503199
17	0.101867	0.0996218	0.0897585	0.0650686	0.0531819	0.0548027	0.0584323	0.0640928	0.0427113	0.00417819	-0.0407755	-0.079438	-0.101331	-0.106716	-0.0796433	-0.0399693	0.014958	0.0304194	0.001129	-0.0341792	-0.0719326	-0.120087	-0.161153	-0.147131	-0.0961106	-0.0427429	0.0131728	0.0713538	0.0722524	0.0217071	-0.0736391	-0.164226	-0.219718	-0.26302	-0.267824	-0.23417	-0.192271	-0.17035	-0.179991	-0.199704	-0.22151	-0.247536	-0.217065	-0.183427	-0.162392	-0.150978	-0.13251	-0.126676	-0.151669
18	-0.37573	-0.403818	-0.434248	-0.476353	-0.525304	-0.558458	-0.578059	-0.608855	-0.649543	-0.689962	-0.700469	-0.690601	-0.691418	-0.680619	-0.654497	-0.631445	-0.624817	-0.612624	-0.585853	-0.558159	-0.539257	-0.489351	-0.426205	-0.397524	-0.386667	-0.388762	-0.381276	-0.392846	-0.395711	-0.376373	-0.342843	-0.317166	-0.309125	-0.313677	-0.333963	-0.370008	-0.411583	-0.453015	-0.498197	-0.522486	-0.537684	-0.570835	-0.604313	-0.632456	-0.627195	-0.598436	-0.583025	-0.568567	-0.574272
19	0.98887	0.939072	0.871044	0.824685	0.779801	0.736037	0.693224	0.678398	0.696983	0.737707	0.749885	0.75326	0.750037	0.742858	0.740378	0.745832	0.746973	0.725469	0.746933	0.782853	0.790454	0.794032	0.828244	0.857807	0.86282	0.871247	0.903715	0.927412	0.9461	0.977302	1.00143	1.02422	1.05958	1.07916	1.11978	1.18601	1.27152	1.36172	1.43532	1.5445	1.66752	1.79815	1.95785	2.12632	2.28932	2.42456	2.52531	2.60679	2.61571
20	1.67586	1.68508	1.65716	1.62641	1.57212	1.5283	1.5321	1.58903	1.65332	1.69712	1.71647	1.68102	1.63429	1.56914	1.5168	1.46812	1.44684	1.46046	1.4604	1.442	1.40551	1.4083	1.43176	1.4301	1.42792	1.43607	1.49163	1.51468	1.53777	1.59552	1.6179	1.6181	1.58704	1.54928	1.47622	1.39505	1.33595	1.2846	1.26217	1.23676	1.24353	1.2486	1.26253	1.2997	1.3379	1.41039	1.44413	1.46368	1.48779
21	1.00231	1.09697	1.22242	1.34475	1.46009	1.54949	1.54059	1.49361	1.45713	1.45146	1.42019	1.38145	1.40427	1.41939	1.40104	1.36419	1.36428	1.35712	1.28616	1.21241	1.15967	1.07687	0.95068	0.835462	0.731489	0.642982	0.60705	0.582568	0.546918	0.532394	0.51377	0.477292	0.41912	0.411102	0.384947	0.3324	0.325107	0.333727	0.31658	0.355931	0.394591	0.325187	0.302902	0.382267	0.527444	0.621351	0.75886	0.95764	1.0707
22	-0.821461	-0.819049	-0.830369	-0.848825	-0.865202	-0.878429	-0.909362	-0.929649	-0.932601	-0.92229	-0.900923	-0.887309	-0.860039	-0.830902	-0.808709	-0.804969	-0.810328	-0.811614	-0.803825	-0.80468	-0.793502	-0.754155	-0.709968	-0.671994	-0.651289	-0.613245	-0.605911	-0.62725	-0.642241	-0.644694	-0.630564	-0.606983	-0.562067	-0.526306	-0.495376	-0.459857	-0.445151	-0.455391	-0.466707	-0.479951	-0.498317	-0.512607	-0.513396	-0.521805	-0.547274	-0.556006	-0.561112	-0.58458	-0.608967
23	-1.65645	-1.66306	-1.65842	-1.65586	-1.66414	-1.65928	-1.66091	-1.67823	-1.69905	-1.72336	-1.76006	-1.80058	-1.82886	-1.85126	-1.87352	-1.85986	-1.82493	-1.80571	-1.78604	-1.76113	-1.72755	-1.69286	-1.63844	-1.58375	-1.53915	-1.49042	-1.4842	-1.52514	-1.57591	-1.61477	-1.66636	-1.72248	-1.73388	-1.71355	-1.69461	-1.6947	-1.69337	-1.68486	-1.67232	-1.66148	-1.65923	-1.64134	-1.60295	-1.56495	-1.55282	-1.56838	-1.57967	-1.57267	-1.5619
	Feedback window Bet prediction | bet
1	-1.35479	-1.38309	-1.4119	-1.41989	-1.41428	-1.42906	-1.43536	-1.44546	-1.47201	-1.50906	-1.5522	-1.58275	-1.61208	-1.62453	-1.61449	-1.6049	-1.61231	-1.59844	-1.56632	-1.5499	-1.55109	-1.54048	-1.51991	-1.53117	-1.58111	-1.64444	-1.69553	-1.73414	-1.75865	-1.76049	-1.74459	-1.69794	-1.63156	-1.58288	-1.53833	-1.48697	-1.42366	-1.3615	-1.30187	-1.24992	-1.20227	-1.19317	-1.21892	-1.26959	-1.33828	-1.41241	-1.49685	-1.54379	-1.57195
2	-1.41427	-1.4288	-1.47501	-1.52202	-1.54252	-1.55861	-1.5605	-1.52883	-1.48688	-1.4511	-1.42817	-1.3938	-1.37685	-1.38581	-1.40593	-1.40767	-1.42131	-1.451	-1.45486	-1.45459	-1.44855	-1.43236	-1.36589	-1.28095	-1.24401	-1.24479	-1.21593	-1.18361	-1.18433	-1.22194	-1.2393	-1.21538	-1.2248	-1.25132	-1.29081	-1.31143	-1.32234	-1.35288	-1.38772	-1.4177	-1.42761	-1.38597	-1.32379	-1.24843	-1.14598	-1.04551	-0.971099	-0.941771	-0.948079
3	-1.33949	-1.33419	-1.32452	-1.31988	-1.3334	-1.33098	-1.31407	-1.31637	-1.32429	-1.35463	-1.38742	-1.39553	-1.38462	-1.36607	-1.3233	-1.27249	-1.23453	-1.22584	-1.23889	-1.26573	-1.32177	-1.36888	-1.40275	-1.41417	-1.39562	-1.34498	-1.30004	-1.2201	-1.16266	-1.12242	-1.10545	-1.09914	-1.12335	-1.17519	-1.23022	-1.25893	-1.27768	-1.29942	-1.3162	-1.34327	-1.35585	-1.36533	-1.37639	-1.36617	-1.32448	-1.27758	-1.23166	-1.23614	-1.24066
4	-0.610718	-0.550981	-0.526488	-0.548398	-0.604171	-0.686098	-0.780821	-0.865717	-0.897263	-1.06584	-1.35467	-1.65388	-1.97616	-2.32382	-2.71769	-2.93719	-3.02346	-3.07622	-3.13002	-3.16158	-3.14644	-3.17734	-3.1862	-3.14448	-3.03747	-2.93853	-2.80846	-2.57346	-2.39215	-2.26186	-2.11382	-1.97236	-1.90758	-1.94054	-1.96544	-2.03964	-2.14833	-2.25394	-2.32439	-2.35216	-2.36901	-2.37018	-2.40306	-2.41036	-2.38154	-2.32009	-2.25554	-2.20476	-2.14797
5	1.27171	1.28807	1.29041	1.28881	1.29399	1.29377	1.29763	1.29182	1.27625	1.27157	1.27592	1.27445	1.26938	1.27167	1.29586	1.31833	1.32519	1.34245	1.35161	1.37287	1.39883	1.40494	1.40807	1.39631	1.39445	1.36501	1.34019	1.3547	1.3875	1.43421	1.48513	1.52772	1.52142	1.48694	1.46013	1.45655	1.46753	1.5112	1.57251	1.62523	1.64428	1.62491	1.61176	1.60041	1.60687	1.61163	1.6402	1.67292	1.67449
6	0.196019	0.203386	0.219263	0.230476	0.223755	0.224336	0.232301	0.265075	0.300588	0.320421	0.341642	0.357673	0.360742	0.332889	0.302852	0.281258	0.273143	0.278285	0.26742	0.266168	0.271364	0.281657	0.302667	0.314064	0.323959	0.328149	0.31473	0.266643	0.209671	0.180112	0.174794	0.159239	0.151461	0.168736	0.162814	0.139036	0.115891	0.0979849	0.0749821	0.0592456	0.0501027	0.0342372	0.0217288	0.0132139	-0.00686667	-0.0202414	-0.00995677	-0.000450102	0.0115507
7	-0.310624	-0.295155	-0.290482	-0.294372	-0.293585	-0.292785	-0.306993	-0.319416	-0.31835	-0.307583	-0.302119	-0.298955	-0.292562	-0.28968	-0.2992	-0.296881	-0.304925	-0.32635	-0.332286	-0.321901	-0.294305	-0.277862	-0.249762	-0.197872	-0.167229	-0.158989	-0.142805	-0.129379	-0.129668	-0.159136	-0.202207	-0.225018	-0.250942	-0.273548	-0.298119	-0.320714	-0.318072	-0.311623	-0.331794	-0.343316	-0.319657	-0.300532	-0.303921	-0.323531	-0.325689	-0.340121	-0.36188	-0.3579	-0.356707
8	1.3764	1.38083	1.3887	1.38972	1.39423	1.40107	1.41654	1.42551	1.42095	1.41749	1.41216	1.40151	1.39034	1.3774	1.32247	1.2664	1.26825	1.34612	1.39499	1.40206	1.40748	1.42638	1.4296	1.40123	1.41054	1.48033	1.57634	1.60992	1.58279	1.53497	1.47766	1.42221	1.40231	1.42039	1.45019	1.44117	1.42008	1.38835	1.32572	1.28824	1.29989	1.32966	1.35768	1.38574	1.42319	1.44356	1.41379	1.38738	1.37422
9	-0.56203	-0.521205	-0.488797	-0.483364	-0.497285	-0.520303	-0.530334	-0.53347	-0.530795	-0.512513	-0.508691	-0.4952	-0.482472	-0.478591	-0.486194	-0.485574	-0.474456	-0.453109	-0.452204	-0.453142	-0.458831	-0.452664	-0.428077	-0.393622	-0.372258	-0.347673	-0.332698	-0.340492	-0.377862	-0.417558	-0.441645	-0.447239	-0.427803	-0.40054	-0.345538	-0.278584	-0.224534	-0.201406	-0.197005	-0.211965	-0.254007	-0.310213	-0.338349	-0.346193	-0.334897	-0.304099	-0.264077	-0.238598	-0.22849
10	-0.299426	-0.31161	-0.309983	-0.296539	-0.305822	-0.299284	-0.279204	-0.262224	-0.245597	-0.22944	-0.212161	-0.227995	-0.272164	-0.307255	-0.316979	-0.311428	-0.29451	-0.255126	-0.197868	-0.135839	-0.108603	-0.100529	-0.101924	-0.120208	-0.145475	-0.161308	-0.184175	-0.224765	-0.280997	-0.328692	-0.376962	-0.438414	-0.480695	-0.483474	-0.466845	-0.455462	-0.43229	-0.423997	-0.429994	-0.445602	-0.458822	-0.456708	-0.435397	-0.381127	-0.325237	-0.275954	-0.230367	-0.213037	-0.221275
11	-0.79083	-0.820578	-0.852434	-0.892939	-0.918992	-0.906341	-0.882273	-0.858213	-0.846198	-0.826188	-0.800874	-0.801567	-0.808812	-0.81187	-0.804549	-0.814987	-0.841016	-0.844546	-0.84787	-0.845505	-0.840204	-0.821601	-0.782771	-0.731111	-0.658945	-0.591305	-0.530467	-0.474208	-0.449506	-0.460661	-0.481024	-0.504748	-0.514372	-0.51518	-0.508988	-0.504242	-0.515743	-0.544416	-0.599896	-0.655759	-0.6874	-0.686688	-0.658254	-0.61732	-0.574734	-0.529536	-0.492701	-0.471977	-0.439912
12	0.777756	0.792304	0.782669	0.768265	0.771893	0.739463	0.700692	0.673251	0.656395	0.648375	0.631287	0.641688	0.663198	0.652987	0.627519	0.577384	0.530295	0.498529	0.47082	0.434637	0.412053	0.424279	0.407012	0.359342	0.32435	0.316653	0.30041	0.265869	0.287286	0.356428	0.388552	0.394246	0.408868	0.438646	0.442796	0.403542	0.385476	0.396571	0.423655	0.431633	0.419568	0.431601	0.438149	0.450717	0.463628	0.44452	0.438197	0.43632	0.444812
13	0.340629	0.376825	0.381834	0.383908	0.391608	0.392732	0.367223	0.341093	0.326145	0.332749	0.330685	0.314398	0.313293	0.329378	0.349105	0.358324	0.366129	0.394997	0.413769	0.426461	0.445767	0.466013	0.475544	0.479242	0.498938	0.503703	0.469483	0.406149	0.351187	0.302313	0.2634	0.253477	0.278912	0.335152	0.38938	0.399714	0.379551	0.347821	0.322524	0.300984	0.290804	0.306599	0.326291	0.327079	0.323886	0.313925	0.291145	0.272906	0.271112
14	2.14838	2.13772	2.14733	2.17678	2.19308	2.21119	2.21231	2.18814	2.14414	2.1004	2.08796	2.11617	2.16353	2.22539	2.27257	2.29063	2.27545	2.21213	2.13033	2.05325	2.02668	2.05066	2.08486	2.1335	2.15737	2.15464	2.11721	2.05852	2.00003	1.96959	2.00484	2.08018	2.14113	2.20122	2.2506	2.27284	2.25758	2.21993	2.17249	2.12843	2.1262	2.15713	2.21623	2.27382	2.31183	2.31348	2.28533	2.22887	2.16032
15	0.0493882	0.0561052	0.0669551	0.0708353	0.0649441	0.0667456	0.063184	0.0669761	0.0889412	0.105679	0.113777	0.120913	0.132215	0.1287	0.10739	0.0755643	0.0542631	0.0153473	-0.0302206	-0.0492772	-0.0568164	-0.0734113	-0.0904971	-0.0785939	-0.0622868	-0.0752458	-0.103819	-0.0956147	-0.0555654	-0.00677928	0.048781	0.119093	0.211546	0.270006	0.296436	0.306788	0.324282	0.367304	0.420899	0.476247	0.513265	0.556276	0.594503	0.595112	0.580387	0.578909	0.573537	0.547983	0.510447
16	-0.68715	-0.712183	-0.737946	-0.741776	-0.722506	-0.698886	-0.670211	-0.655718	-0.649036	-0.637055	-0.6429	-0.669585	-0.68659	-0.682849	-0.685995	-0.693207	-0.690424	-0.687909	-0.695468	-0.723234	-0.745181	-0.761457	-0.788592	-0.815907	-0.841684	-0.853209	-0.864446	-0.883478	-0.894335	-0.88285	-0.882744	-0.862723	-0.817589	-0.78238	-0.754716	-0.724021	-0.678892	-0.639145	-0.613826	-0.603011	-0.588658	-0.593642	-0.606125	-0.594094	-0.572933	-0.522741	-0.459557	-0.426367	-0.38465
17	0.00578234	0.00745281	-0.00715592	-0.0251062	-0.0392718	-0.0539451	-0.0755366	-0.0968824	-0.122713	-0.14243	-0.136732	-0.126677	-0.123741	-0.102203	-0.0698101	-0.0522764	-0.0544234	-0.058204	-0.0534094	-0.0668912	-0.0903724	-0.0864077	-0.0670932	-0.0588047	-0.0575144	-0.0444817	-0.0251573	-0.0218594	-0.0420197	-0.0574237	-0.0618766	-0.0537396	-0.0367	-0.0339801	-0.0382138	-0.0410131	-0.0438664	-0.0593459	-0.0616643	-0.0453944	-0.0311172	-0.0207031	-0.0147666	-0.00891266	-0.0302983	-0.059963	-0.0724722	-0.0771146	-0.0821941
18	-0.243283	-0.277667	-0.294895	-0.309737	-0.30307	-0.297997	-0.25647	-0.215168	-0.20541	-0.219812	-0.247866	-0.270273	-0.289205	-0.294116	-0.273876	-0.240774	-0.211383	-0.208198	-0.23581	-0.279363	-0.3297	-0.381296	-0.444948	-0.502374	-0.54655	-0.58195	-0.578213	-0.528704	-0.4621	-0.415643	-0.402049	-0.400712	-0.430188	-0.492746	-0.54627	-0.591171	-0.658437	-0.695679	-0.729248	-0.757192	-0.790128	-0.835046	-0.86633	-0.891959	-0.904727	-0.920084	-0.914253	-0.875017	-0.80297
19	1.14314	1.16042	1.18258	1.18675	1.20901	1.2269	1.24067	1.24556	1.25495	1.2825	1.2918	1.29405	1.298	1.2945	1.2686	1.23615	1.19972	1.17016	1.13838	1.09505	1.06888	1.03594	0.993327	0.939764	0.896529	0.899085	0.903626	0.915396	0.947828	0.97002	0.957103	0.915174	0.863351	0.810072	0.785069	0.800838	0.838202	0.894897	0.973032	1.06765	1.17622	1.28734	1.40978	1.55058	1.68887	1.82106	1.93698	2.04112	2.14319
20	1.52877	1.52331	1.5377	1.53451	1.51952	1.51092	1.52262	1.5451	1.5297	1.50231	1.46762	1.43416	1.40748	1.36979	1.35372	1.36765	1.39131	1.40359	1.42362	1.44427	1.4432	1.44278	1.43058	1.40819	1.36082	1.32612	1.33719	1.34419	1.36304	1.40367	1.44339	1.44099	1.38869	1.33899	1.28604	1.23165	1.20912	1.22525	1.25542	1.28094	1.32175	1.36816	1.40386	1.4342	1.47437	1.50035	1.5109	1.51083	1.50475
21	0.997855	0.97298	0.933963	0.914673	0.867695	0.837007	0.856512	0.872213	0.863066	0.872976	0.907277	0.959709	0.959185	0.936573	0.972703	1.03508	1.05068	1.0392	1.07805	1.15318	1.20631	1.22393	1.25653	1.28224	1.26851	1.20946	1.16386	1.13021	1.09949	1.11238	1.14943	1.21495	1.24457	1.24947	1.30791	1.34836	1.33405	1.30891	1.28598	1.26547	1.24106	1.20785	1.21902	1.25908	1.30347	1.32498	1.27634	1.19388	1.10452
22	-0.817304	-0.782931	-0.768965	-0.746362	-0.720565	-0.696438	-0.694019	-0.701728	-0.696353	-0.68522	-0.662181	-0.651923	-0.680044	-0.705705	-0.745148	-0.797552	-0.846396	-0.883255	-0.890624	-0.899598	-0.883351	-0.856401	-0.824781	-0.778715	-0.721647	-0.670292	-0.61552	-0.54786	-0.51486	-0.494879	-0.45741	-0.399996	-0.354099	-0.334698	-0.321312	-0.318869	-0.32745	-0.363591	-0.425938	-0.493102	-0.549559	-0.616903	-0.704824	-0.790441	-0.861745	-0.910475	-0.944155	-0.960286	-0.964569
23	-1.9114	-1.93753	-1.96128	-1.95729	-1.93151	-1.93839	-1.95179	-1.9428	-1.91489	-1.93514	-1.95145	-1.94716	-1.92976	-1.9043	-1.88015	-1.84303	-1.81975	-1.78806	-1.75962	-1.74753	-1.73282	-1.71574	-1.68744	-1.66756	-1.65071	-1.61892	-1.58191	-1.58186	-1.62587	-1.66267	-1.66548	-1.67076	-1.70504	-1.69554	-1.63681	-1.57361	-1.55851	-1.5691	-1.59521	-1.61791	-1.59901	-1.59437	-1.58487	-1.60103	-1.57704	-1.56382	-1.56651	-1.54153	-1.50344
	Feedback window Feedback prediction | Feedback -2
1	-0.700647	-0.746765	-0.797905	-0.88045	-1.03652	-1.18028	-1.22656	-1.17266	-1.09527	-1.0174	-0.924744	-0.795587	-0.705381	-0.636012	-0.562218	-0.473621	-0.41168	-0.375059	-0.288885	-0.187576	-0.0907084	0.110671	0.340881	0.437196	0.389648	0.345431	0.35928	0.273552	0.168447	0.157564	0.190572	0.216016	0.0906466	-0.129404	-0.349754	-0.475076	-0.469632	-0.419785	-0.299352	-0.0844687	0.176714	0.354112	0.361263	0.35744	0.388043	0.366693	0.313088	0.301561	0.376728
2	1.43193	1.54577	1.65847	1.69808	1.51471	1.23631	1.13554	1.0618	0.944102	0.808026	0.834522	1.02607	1.11919	1.14328	1.09345	0.999816	0.899395	0.729887	0.59134	0.715369	0.93049	1.05414	1.00018	1.05887	1.1933	1.07529	0.896782	0.782273	0.838098	1.02041	1.19747	1.28277	1.41086	1.61831	1.67444	1.46939	1.10244	0.651071	0.409923	0.344054	0.346935	0.385557	0.537273	0.805749	0.967982	1.11424	1.17491	1.10741	1.01253
3	-0.273567	-0.112144	-0.0185508	-0.0860951	-0.146151	-0.128634	-0.0500758	0.0632534	0.169267	0.368566	0.61924	0.832629	0.960039	1.09613	1.28478	1.32512	1.24952	1.16916	1.20605	1.09393	0.850842	0.622922	0.48637	0.326918	0.0881495	0.0513837	0.148862	0.247913	0.318452	0.43286	0.613025	0.718619	0.676216	0.629079	0.549662	0.511257	0.427966	0.457622	0.65989	0.813521	0.982502	1.16399	1.28509	1.34052	1.38331	1.39275	1.29834	1.22726	1.31167
4	1.75297	1.79464	1.69545	1.46016	1.24048	1.00279	0.837425	0.66848	0.464921	0.380637	0.365235	0.484323	0.64271	0.820219	1.07782	1.30277	1.30466	1.18481	1.11329	1.06892	0.970799	1.01973	1.16375	1.23147	1.25038	1.19638	1.22012	1.17275	1.05183	0.953785	0.816154	0.804752	0.724443	0.630239	0.680823	0.85858	1.08004	1.27411	1.47316	1.60563	1.63305	1.59562	1.5424	1.43195	1.32663	1.2679	1.2709	1.13901	1.02976
5	1.56527	1.67015	1.69018	1.61904	1.58571	1.53675	1.49326	1.46742	1.45905	1.44992	1.3551	1.21708	1.13058	1.12177	1.08808	1.03256	1.05185	1.13112	1.14119	1.03053	0.931792	0.951466	0.985057	0.973151	0.977917	0.992843	1.0978	1.23344	1.32382	1.37213	1.3887	1.46236	1.44539	1.31453	1.20684	1.14737	1.16086	1.14452	1.15004	1.16668	1.06582	0.974125	0.913876	0.862595	0.881982	0.976705	1.13276	1.27755	1.35841
6	0.803729	0.710116	0.659639	0.603958	0.542047	0.509728	0.517103	0.53455	0.497898	0.42992	0.374323	0.36777	0.349475	0.329452	0.324258	0.382858	0.464	0.542591	0.626142	0.67562	0.707259	0.691906	0.647023	0.596363	0.529155	0.495318	0.47155	0.432139	0.393588	0.385731	0.3915	0.393006	0.449821	0.506775	0.537376	0.541824	0.503377	0.47409	0.486492	0.525508	0.58224	0.611358	0.637657	0.643775	0.591316	0.495059	0.392646	0.374156	0.423321
7	1.20252	1.17694	1.13841	1.1117	1.06734	1.04668	1.06102	1.18323	1.33937	1.52403	1.75584	1.82957	1.83846	1.85859	1.89047	1.8449	1.7237	1.66976	1.665	1.63841	1.54047	1.45895	1.37336	1.35268	1.28324	1.17516	1.19431	1.24798	1.2665	1.24339	1.25755	1.23461	1.20793	1.06361	0.965255	0.998277	1.03814	1.14104	1.1321	1.19857	1.28848	1.29469	1.30021	1.28601	1.32912	1.35413	1.25193	1.17094	1.01641
8	0.232875	0.27335	0.321839	0.372624	0.44194	0.489683	0.487014	0.384342	0.237315	0.161889	0.127381	0.122877	0.19922	0.372203	0.543998	0.612619	0.67824	0.749836	0.728479	0.678509	0.641499	0.624342	0.584099	0.565515	0.57755	0.518576	0.417064	0.382695	0.347942	0.230622	0.0701088	-0.0472212	-0.115795	-0.196227	-0.210685	-0.185114	-0.133587	-0.0417103	0.0392951	0.0794608	0.0580888	0.0883887	0.148692	0.143027	0.140165	0.15581	0.193549	0.176002	0.115379
9	1.42104	1.54264	1.59612	1.49679	1.3072	1.15744	1.02103	0.875078	0.780049	0.901924	1.17238	1.35695	1.41484	1.42605	1.47726	1.53451	1.43028	1.39137	1.47296	1.57606	1.58178	1.5648	1.59061	1.56706	1.55593	1.55997	1.62394	1.57707	1.45382	1.47702	1.4823	1.46049	1.43979	1.49352	1.55375	1.48174	1.36062	1.22073	1.01268	0.741005	0.606084	0.501745	0.465072	0.472239	0.506112	0.59283	0.670664	0.765359	0.826709
10	0.867509	0.918112	0.930885	0.992825	1.10309	1.04784	0.87774	0.796424	0.81024	0.839919	0.795573	0.781784	0.916023	1.06	1.11729	1.12924	1.19442	1.29272	1.31411	1.28144	1.18279	1.07017	0.952628	0.790546	0.6844	0.664129	0.741329	0.879438	1.03242	1.20807	1.27011	1.35437	1.4575	1.54464	1.57536	1.56435	1.54087	1.39226	1.15317	0.971446	0.845797	0.768641	0.787727	0.855039	0.968857	1.04341	1.13558	1.18257	1.22703
11	0.496937	0.80295	0.897271	1.00003	0.909308	0.695303	0.267409	-0.218722	-0.489501	-0.525888	-0.309236	0.124944	0.701629	1.17052	1.31332	1.25991	1.12738	1.06745	1.01278	0.988771	1.0582	1.09883	1.14544	1.12094	0.868015	0.741808	0.667236	0.477318	0.339538	0.217394	0.345098	0.416571	0.376863	0.488455	0.541427	0.445656	0.368801	0.37995	0.590527	0.795	0.98443	1.21333	1.24716	1.13225	0.815263	0.501275	0.25844	0.161777	0.303235
12	0.955992	1.0251	0.980055	0.852271	0.705458	0.568969	0.417698	0.351942	0.388122	0.493065	0.604249	0.759081	0.949868	1.02842	1.06062	1.11624	1.19927	1.20057	1.18548	1.20124	1.23443	1.18853	1.19138	1.22787	1.22224	1.29881	1.39891	1.53745	1.57833	1.55363	1.56948	1.56742	1.48291	1.34064	1.25568	1.17616	1.01872	0.906952	0.879935	0.817029	0.749341	0.69919	0.725969	0.706672	0.669948	0.745548	0.775312	0.753756	0.659515
13	2.91464	2.96471	2.93002	2.84014	2.72599	2.63964	2.52555	2.43557	2.4109	2.45317	2.4554	2.37241	2.30999	2.29312	2.3209	2.30627	2.29128	2.40438	2.52289	2.54307	2.503	2.49745	2.52971	2.47906	2.42182	2.47765	2.576	2.66054	2.74278	2.81701	2.89481	2.96172	2.98351	2.93664	2.89383	2.88478	2.86881	2.82206	2.83626	2.87932	2.86268	2.90286	2.93672	2.92884	2.90399	2.867	2.87675	2.83078	2.76665
14	1.18399	1.22439	1.24207	1.26938	1.29714	1.30614	1.32845	1.36648	1.45792	1.55754	1.58945	1.65079	1.7565	1.83571	1.82547	1.76779	1.78493	1.76518	1.70664	1.69993	1.71726	1.75731	1.75346	1.7078	1.67444	1.61322	1.59368	1.58602	1.53357	1.47688	1.40347	1.28203	1.1275	0.966597	0.865864	0.792502	0.707095	0.664174	0.639049	0.600163	0.529706	0.431812	0.390898	0.428585	0.441127	0.441863	0.495796	0.602995	0.647857
15	2.40486	2.34029	2.19888	2.22356	2.27137	2.24772	2.19405	2.19932	2.32106	2.29431	2.3046	2.36985	2.41695	2.46622	2.52168	2.5956	2.54113	2.46932	2.39779	2.32816	2.29246	2.3299	2.46499	2.5756	2.66873	2.72516	2.75638	2.72238	2.58927	2.4787	2.39671	2.40672	2.34111	2.27537	2.29663	2.31915	2.20266	1.98026	1.80603	1.67617	1.56204	1.49854	1.54951	1.70917	1.89404	2.00343	2.05455	2.1442	2.21776
16	1.10047	0.974814	0.83878	0.708592	0.572096	0.45215	0.454176	0.568391	0.687286	0.72557	0.749725	0.789599	0.7102	0.606122	0.519112	0.473749	0.524841	0.576331	0.59842	0.609801	0.648296	0.658741	0.683723	0.757048	0.794716	0.786923	0.742307	0.752168	0.772315	0.714881	0.741352	0.755681	0.7467	0.63772	0.446354	0.376957	0.377963	0.411917	0.43573	0.539657	0.678532	0.789499	0.804953	0.797058	0.84481	0.863551	0.881868	0.981179	1.13234
17	0.588839	0.479909	0.432463	0.416199	0.403063	0.43026	0.51512	0.621183	0.715034	0.78607	0.809872	0.794115	0.732805	0.661692	0.624088	0.608832	0.587514	0.588125	0.618335	0.6609	0.693937	0.694053	0.699852	0.731159	0.786726	0.792575	0.733323	0.684697	0.665034	0.638804	0.591096	0.578693	0.619466	0.66336	0.660444	0.655776	0.71028	0.768801	0.813725	0.875017	0.93029	0.891887	0.765637	0.6744	0.579921	0.460583	0.367947	0.330321	0.321282
18	0.0965044	0.187385	0.278002	0.349461	0.372022	0.350011	0.346926	0.411327	0.53859	0.651528	0.753186	0.759388	0.711284	0.699299	0.670207	0.575671	0.489788	0.466935	0.531405	0.592561	0.637093	0.690923	0.791734	0.925051	0.958795	0.875134	0.706483	0.653617	0.71263	0.77434	0.844043	0.821891	0.876912	0.852825	0.70297	0.552759	0.443507	0.460065	0.469432	0.494353	0.561547	0.58451	0.542022	0.458505	0.403878	0.353499	0.254746	0.21254	0.198906
19	-0.823186	-0.85985	-0.866801	-0.876019	-0.850464	-0.837035	-0.835637	-0.807246	-0.769486	-0.782275	-0.789199	-0.75792	-0.745801	-0.775622	-0.821709	-0.836366	-0.909573	-0.994424	-1.02694	-1.03498	-1.02871	-1.04001	-1.01154	-0.988054	-1.00037	-1.04122	-1.06884	-1.07865	-1.1242	-1.12476	-1.08075	-1.02279	-1.0028	-0.994854	-0.987303	-0.962415	-0.896141	-0.778921	-0.661187	-0.535361	-0.398548	-0.288337	-0.19117	-0.132819	-0.040251	0.104101	0.294046	0.488306	0.679891
20	0.447948	0.503828	0.573334	0.61343	0.59961	0.583476	0.559455	0.493388	0.425111	0.469325	0.517562	0.505073	0.50279	0.467292	0.456467	0.472066	0.491265	0.55615	0.616964	0.63311	0.630096	0.644263	0.64232	0.601251	0.583032	0.634963	0.629077	0.547567	0.535565	0.574733	0.657762	0.760985	0.8927	1.0093	1.06348	1.09548	1.07785	1.02932	1.01372	1.07379	1.15226	1.1842	1.20719	1.26235	1.29871	1.32774	1.39928	1.48394	1.58742
21	1.92597	1.84644	1.68453	1.67102	1.64311	1.48769	1.39601	1.47523	1.57509	1.53629	1.47921	1.43398	1.35457	1.2057	1.11396	1.05793	1.06007	1.0752	1.04596	1.02188	0.979204	0.917676	0.881006	0.810153	0.775202	0.746327	0.739679	0.770928	0.764473	0.82907	0.899348	0.994836	1.07625	1.1006	1.13739	1.18604	1.16111	1.10244	1.04729	1.04798	1.02006	0.967935	0.920279	0.887895	0.881077	0.899566	0.931379	0.998682	1.09333
22	1.16292	1.29975	1.33024	1.2449	1.17984	1.18779	1.1392	0.971222	0.860329	0.862139	0.840715	0.735641	0.632647	0.580654	0.506756	0.393478	0.30534	0.274124	0.305798	0.359003	0.391811	0.425863	0.468153	0.503862	0.537658	0.65697	0.857091	0.941213	0.974556	0.972434	0.968773	0.916826	0.767645	0.753617	0.786121	0.787375	0.779675	0.761922	0.778886	0.777279	0.750071	0.813776	0.907392	0.897256	0.835338	0.831011	0.882734	0.856677	0.738914
23	1.57301	1.52972	1.35993	1.19608	1.13619	1.19303	1.22213	1.20594	1.24962	1.26593	1.20894	1.14446	1.02195	0.957672	1.0272	1.12985	1.14595	1.0975	1.06537	1.0325	0.991921	0.939158	0.916347	0.905091	0.956902	1.01693	0.986963	0.967381	0.951738	0.959204	1.00394	1.06807	1.17764	1.25244	1.32032	1.37191	1.33644	1.20557	1.01487	0.869624	0.74541	0.632972	0.519892	0.423713	0.402024	0.388456	0.386735	0.430794	0.575272
	Feedback window Feedback prediction | Feedback -1
1	-0.692771	-0.784491	-0.855428	-0.922451	-0.952362	-0.939578	-0.918951	-0.833865	-0.759361	-0.716597	-0.713073	-0.730884	-0.655683	-0.561953	-0.481753	-0.431472	-0.404172	-0.398163	-0.395748	-0.371227	-0.343301	-0.311812	-0.24595	-0.182871	-0.188201	-0.213133	-0.198797	-0.102539	0.0666178	0.291231	0.523785	0.695964	0.75475	0.694725	0.511041	0.298657	0.0944377	-0.0563228	-0.120178	-0.119325	-0.0293514	0.0712956	0.177897	0.276553	0.365918	0.41176	0.466498	0.588597	0.681949
2	1.14143	1.1814	1.25376	1.23853	1.21141	1.20741	1.16935	1.10035	1.06451	1.04564	1.07142	1.09089	1.06969	1.09862	1.15909	1.27394	1.32546	1.34556	1.40127	1.45669	1.44343	1.40016	1.32393	1.25134	1.15413	1.05312	0.962951	0.928057	0.917376	0.974871	1.02661	1.02073	0.97354	0.888822	0.777295	0.588983	0.446787	0.3345	0.238057	0.217813	0.345449	0.508257	0.663648	0.786204	0.984522	1.13247	1.19935	1.22463	1.2552
3	0.767158	0.715648	0.758715	0.79163	0.833877	0.900454	0.993185	1.03968	1.08039	1.14014	1.17834	1.20575	1.17537	1.12184	1.06108	1.02585	0.99178	0.937	0.904981	0.892056	0.800278	0.755333	0.712868	0.730338	0.768418	0.724571	0.670229	0.674389	0.687231	0.690779	0.674214	0.687492	0.757761	0.799575	0.763893	0.743204	0.751544	0.817725	0.824106	0.793546	0.854881	0.914163	0.982778	1.02873	1.04644	1.10858	1.19633	1.25895	1.26987
4	0.918778	0.779195	0.641153	0.532106	0.410465	0.348884	0.384288	0.467871	0.591499	0.698371	0.807215	0.95118	1.05151	1.13298	1.20638	1.24726	1.24186	1.17177	1.05834	0.936884	0.811773	0.770977	0.792914	0.827126	0.923236	1.00991	1.04315	1.04417	0.962979	0.913578	0.890118	0.888106	0.978604	1.08059	1.22403	1.35213	1.36943	1.31858	1.20448	1.17447	1.16875	1.14515	1.17412	1.2049	1.24579	1.25574	1.29433	1.26239	1.22293
5	1.51875	1.49765	1.43726	1.38172	1.32008	1.20199	1.11041	1.11519	1.09883	1.02266	0.94225	0.964971	1.02221	0.993974	0.93396	0.953978	1.01887	1.03835	1.01511	1.0672	1.15407	1.16759	1.21088	1.22772	1.20312	1.19791	1.21775	1.23255	1.23527	1.27305	1.35919	1.40324	1.43868	1.44238	1.40952	1.32805	1.21732	1.15887	1.13816	1.16382	1.14913	1.0937	1.07224	1.03131	0.971574	0.914287	0.914086	0.992736	1.07238
6	0.511658	0.48328	0.445367	0.439897	0.457894	0.470362	0.473069	0.466669	0.476335	0.433809	0.386383	0.367031	0.327301	0.305067	0.297802	0.322776	0.3651	0.384791	0.435676	0.483658	0.517573	0.529649	0.514358	0.509073	0.506336	0.505294	0.523338	0.58024	0.618336	0.618958	0.623837	0.636803	0.650844	0.65379	0.707297	0.79489	0.836669	0.831666	0.80073	0.768378	0.699296	0.602315	0.564503	0.580499	0.591676	0.582463	0.545831	0.523795	0.521767
7	0.705118	0.843304	1.04484	1.19798	1.28473	1.36225	1.34867	1.19762	1.01406	0.899556	0.88709	0.955546	1.14115	1.30944	1.39823	1.40481	1.30211	1.207	1.11157	1.0897	1.03056	0.923729	0.865125	0.794892	0.730345	0.711062	0.687229	0.732873	0.860805	0.878174	0.833726	0.814684	0.867341	0.932199	0.907436	0.923709	0.96403	1.04606	1.19724	1.21656	1.18572	1.18	1.2099	1.13	1.02975	1.05359	1.13229	1.23799	1.24519
8	0.631555	0.55876	0.499823	0.441945	0.285315	0.103096	-0.0541006	-0.122581	-0.225695	-0.214614	-0.115392	-0.058598	-0.0055625	-0.0216095	0.0285336	0.0801486	0.164894	0.139934	0.0414456	0.137704	0.238525	0.299597	0.312237	0.441251	0.562814	0.576677	0.555401	0.437364	0.28064	0.166771	0.236645	0.372954	0.445219	0.528258	0.68909	0.830547	0.815102	0.668187	0.484107	0.334553	0.266607	0.184696	0.0649449	0.00336739	0.0717172	0.135167	0.0146759	-0.133254	-0.172421
9	1.36179	1.32064	1.27572	1.17656	1.06983	1.02132	1.03017	1.02509	0.98498	1.00161	1.05304	1.04956	0.985864	0.959565	0.971327	0.946461	0.899427	0.979474	1.14717	1.22999	1.24455	1.28031	1.32049	1.27375	1.21408	1.21833	1.19305	1.14247	1.13696	1.16764	1.15977	1.17923	1.26867	1.34332	1.39947	1.43443	1.49191	1.51416	1.55291	1.58915	1.59874	1.60251	1.56803	1.59271	1.62673	1.59196	1.53154	1.46432	1.45053
10	1.16151	1.05909	0.946692	0.819339	0.736165	0.7006	0.76001	0.852631	0.930835	1.03588	1.13082	1.151	1.09005	1.00784	0.973295	0.89607	0.851904	0.845398	0.846067	0.862455	0.8666	0.905474	0.901446	0.903147	0.910979	0.906317	0.918376	0.931571	0.918811	0.918373	0.957645	0.984664	0.947588	0.824796	0.701102	0.652782	0.599957	0.499117	0.456275	0.537036	0.665875	0.723178	0.739348	0.789799	0.830385	0.872056	0.920232	0.935892	0.963483
11	0.628179	0.652619	0.648269	0.58911	0.564283	0.615156	0.65555	0.70064	0.760271	0.864639	0.93708	0.897567	0.830407	0.74692	0.695738	0.651448	0.615726	0.665962	0.782557	0.913911	1.00472	1.09265	1.19379	1.22183	1.20921	1.19764	1.18152	1.12249	1.00546	0.898068	0.819476	0.770136	0.74221	0.728765	0.793873	0.854257	0.873723	0.894321	0.937119	1.04356	1.14723	1.2756	1.37456	1.41129	1.42164	1.37183	1.24083	1.06389	0.911279
12	0.464819	0.688212	0.760629	0.640088	0.589869	0.68871	0.69841	0.526893	0.474713	0.604666	0.729491	0.754353	0.783738	0.799807	0.763845	0.678754	0.652455	0.613548	0.587509	0.672741	0.806828	0.94944	1.05029	1.14342	1.20739	1.21295	1.12996	1.11593	1.09378	1.0501	1.04607	1.07129	1.12224	1.07881	0.978338	0.862273	0.810626	0.762953	0.606768	0.482091	0.460761	0.431399	0.355804	0.282115	0.294589	0.366069	0.425128	0.54616	0.692323
13	2.95089	2.93345	2.83846	2.86201	2.99753	3.03722	3.06661	3.12151	3.14302	3.0903	2.95384	2.90882	2.86754	2.81731	2.83535	2.83658	2.8973	2.90096	2.87852	2.91266	2.80842	2.81362	2.79918	2.76123	2.63987	2.49319	2.47217	2.38292	2.31733	2.30495	2.41492	2.52874	2.59672	2.71233	2.94045	3.05707	2.87529	2.63609	2.36724	2.0664	1.66545	1.27238	1.22771	1.3905	1.58741	1.74045	1.93796	2.23181	2.47844
14	1.74837	1.81277	1.86748	1.91615	2.04607	2.09159	2.13508	2.03718	1.89105	1.79138	1.58058	1.41058	1.27742	1.30754	1.36726	1.36903	1.44254	1.54763	1.65178	1.60549	1.5361	1.53564	1.53144	1.47738	1.44909	1.57761	1.76515	1.97548	2.09001	2.07688	1.94478	1.66777	1.30235	0.931708	0.606302	0.44958	0.388896	0.396076	0.464549	0.492687	0.56713	0.693826	0.854259	1.02744	1.10387	1.22823	1.37345	1.38088	1.21913
15	2.13569	2.27854	2.42396	2.4908	2.50066	2.41891	2.2801	2.09319	1.93283	1.95339	2.00708	2.07572	2.14319	2.16863	2.21664	2.20465	2.23389	2.26931	2.20629	2.16689	2.08995	1.98404	1.92755	1.98202	2.09461	2.2829	2.46764	2.57682	2.53177	2.41274	2.34264	2.19423	2.03033	1.95515	1.94234	1.89298	1.84281	1.77246	1.67075	1.52284	1.41798	1.37015	1.35519	1.41432	1.63707	1.90269	2.07592	2.20817	2.25165
16	0.877073	0.828897	0.712672	0.622187	0.576626	0.506077	0.483746	0.511033	0.580379	0.645809	0.662257	0.656183	0.673635	0.698154	0.758252	0.858424	0.973055	1.09907	1.13899	1.15647	1.17775	1.16795	1.07888	1.00661	1.02232	1.02073	0.982406	0.953256	0.944139	0.929851	0.918567	0.920173	0.869886	0.80416	0.752249	0.6683	0.552088	0.447944	0.40672	0.388776	0.421121	0.520652	0.629701	0.713006	0.781275	0.813635	0.83998	0.850303	0.829797
17	0.497008	0.569864	0.600814	0.64444	0.690349	0.743441	0.699909	0.580917	0.491776	0.45717	0.483075	0.572308	0.71993	0.856935	0.936832	0.961589	0.932809	0.815073	0.674278	0.58726	0.533332	0.570187	0.632206	0.67035	0.730456	0.746316	0.706571	0.619634	0.591943	0.64726	0.697246	0.776515	0.896431	0.990366	0.988353	0.877897	0.778266	0.737723	0.691893	0.629899	0.579776	0.591476	0.586522	0.499215	0.428855	0.400861	0.374025	0.394041	0.416837
18	0.104603	0.0796356	0.0942341	0.145696	0.163886	0.202177	0.284321	0.356926	0.386222	0.388817	0.391131	0.369265	0.386723	0.480062	0.525582	0.488963	0.45251	0.426273	0.378566	0.324853	0.336339	0.373737	0.396349	0.457711	0.520459	0.538933	0.489073	0.463065	0.421123	0.329972	0.23153	0.157835	0.183867	0.218637	0.255265	0.334681	0.407654	0.44785	0.459671	0.461192	0.453854	0.458542	0.515768	0.609321	0.692131	0.753958	0.835749	0.916226	0.973654
19	-1.06276	-0.984043	-0.838997	-0.728864	-0.672707	-0.61935	-0.557739	-0.540836	-0.498401	-0.433908	-0.453022	-0.494066	-0.57675	-0.660486	-0.788376	-0.889646	-0.886383	-0.874598	-0.879902	-0.93807	-1.03082	-1.08699	-1.11014	-1.0893	-1.04016	-0.997688	-0.990795	-1.07217	-1.18777	-1.3721	-1.51268	-1.56204	-1.51171	-1.38127	-1.26312	-1.13122	-1.06177	-0.985133	-0.891954	-0.774979	-0.599396	-0.40984	-0.205957	0.0409651	0.312031	0.528733	0.689428	0.849051	1.04018
20	0.651097	0.692025	0.781649	0.798007	0.729452	0.688599	0.628394	0.513675	0.407003	0.451101	0.567742	0.552513	0.557338	0.602038	0.626239	0.569764	0.468871	0.437327	0.427484	0.464261	0.522104	0.56872	0.525876	0.479746	0.402301	0.268637	0.144526	0.101666	0.0684531	0.0533471	0.117895	0.283539	0.491931	0.622136	0.759438	0.937797	1.07349	1.11151	1.08847	1.14443	1.25803	1.28486	1.30458	1.40363	1.49241	1.51751	1.56992	1.61618	1.54096
21	1.42819	1.27555	1.15577	1.10223	1.11448	1.14028	1.13297	1.1405	1.08461	1.05495	0.986184	0.928619	0.854102	0.768723	0.756385	0.829168	0.944978	1.04096	1.16542	1.22621	1.20834	1.16814	1.12044	1.04733	0.950121	0.938253	0.984194	0.937184	0.818274	0.710416	0.670741	0.602467	0.459951	0.399465	0.408055	0.460705	0.470894	0.526432	0.698335	0.826393	0.926116	0.960154	1.03927	1.08398	1.00051	0.881251	0.824471	0.798857	0.659272
22	0.820698	0.742361	0.654789	0.601829	0.580478	0.571022	0.536752	0.531586	0.567925	0.608834	0.634992	0.690265	0.750125	0.741115	0.684623	0.591585	0.484394	0.409025	0.366254	0.330108	0.313191	0.348106	0.424425	0.445948	0.427373	0.434143	0.478599	0.548646	0.61625	0.681783	0.729366	0.74168	0.680796	0.569618	0.443599	0.338677	0.252529	0.212277	0.262376	0.367743	0.442343	0.491811	0.574482	0.621715	0.62348	0.624129	0.673622	0.725094	0.768002
23	1.43438	1.47453	1.50083	1.51879	1.50794	1.52645	1.54212	1.53533	1.5295	1.51875	1.47214	1.40432	1.3464	1.27086	1.2109	1.14396	1.09174	1.03378	1.04759	1.13759	1.15713	1.15427	1.20844	1.26266	1.22029	1.1431	1.11399	1.09509	1.07882	1.08591	1.06553	1.06396	1.11771	1.18988	1.25824	1.29951	1.33401	1.3142	1.21304	1.10211	0.935013	0.789758	0.721502	0.668032	0.576544	0.437897	0.358259	0.32893	0.2625
	Feedback window Feedback prediction | Feedback 1
1	-0.740763	-0.701653	-0.636455	-0.625882	-0.621811	-0.582645	-0.520741	-0.478269	-0.491032	-0.482465	-0.514665	-0.600164	-0.718558	-0.825687	-0.932646	-1.03509	-1.07376	-1.11105	-1.13533	-1.16277	-1.15066	-1.07171	-0.953644	-0.800041	-0.641872	-0.466525	-0.245058	-0.0110813	0.186292	0.321702	0.451096	0.562075	0.601821	0.574377	0.484078	0.421569	0.374958	0.316901	0.325584	0.367844	0.416475	0.483498	0.54744	0.621539	0.661835	0.699086	0.790247	0.871064	0.940035
2	1.13791	1.16896	1.27138	1.39394	1.44358	1.44267	1.38502	1.33735	1.27179	1.2139	1.1891	1.13837	1.13983	1.1885	1.20375	1.19949	1.18887	1.20196	1.19304	1.13617	1.06936	1.0148	0.962399	0.91217	0.871629	0.828785	0.793252	0.710184	0.596326	0.547327	0.52429	0.524137	0.56902	0.629635	0.704199	0.727877	0.746297	0.769061	0.73099	0.715995	0.763022	0.820231	0.841566	0.870726	0.959462	1.04462	1.12374	1.19059	1.23181
3	1.11353	1.13222	1.11688	1.07283	1.08546	1.13015	1.11575	1.0895	1.1315	1.16468	1.12621	1.10321	1.08652	1.07999	1.04706	1.00499	1.02175	1.07216	1.1285	1.17419	1.16797	1.17406	1.17847	1.1595	1.12778	1.11789	1.14775	1.17702	1.16443	1.10829	1.0332	0.941692	0.837696	0.775377	0.752295	0.739085	0.731359	0.731498	0.737127	0.710792	0.683076	0.662622	0.68093	0.704361	0.718348	0.747303	0.800934	0.848091	0.860944
4	0.955251	0.940991	0.936308	0.921791	0.916321	0.918008	0.939581	0.965759	0.994575	1.0731	1.14888	1.1801	1.19391	1.19993	1.19507	1.18051	1.16576	1.14413	1.12894	1.12807	1.10662	1.08383	1.07471	1.09251	1.132	1.15681	1.15654	1.16044	1.14887	1.16877	1.21608	1.21926	1.20966	1.14936	1.06252	0.994949	0.938931	0.938217	0.985539	1.06871	1.22424	1.34914	1.38067	1.44027	1.51993	1.52785	1.47951	1.4533	1.46438
5	1.55141	1.55345	1.64442	1.68338	1.55431	1.4457	1.42586	1.38226	1.30128	1.28439	1.45804	1.65198	1.67125	1.6924	1.75828	1.73865	1.61758	1.53548	1.49832	1.44743	1.39625	1.42408	1.44766	1.4796	1.56921	1.60312	1.59616	1.59828	1.59232	1.5769	1.50683	1.44782	1.37811	1.28166	1.23623	1.20376	1.23037	1.302	1.39371	1.45465	1.34734	1.19543	1.11349	1.00063	0.897588	0.824943	0.842282	0.903966	0.88067
6	0.471313	0.511247	0.552045	0.585876	0.643891	0.656359	0.619272	0.55365	0.459501	0.384012	0.320978	0.290868	0.301673	0.322987	0.382808	0.445714	0.464272	0.474428	0.493325	0.553835	0.595416	0.59646	0.592007	0.58128	0.548754	0.501981	0.47652	0.48265	0.510686	0.522514	0.527666	0.526344	0.518771	0.533753	0.539699	0.543424	0.542125	0.530756	0.536935	0.521332	0.501365	0.467268	0.417408	0.346776	0.257847	0.163392	0.0673075	0.0237104	0.0305949
7	1.20187	1.22397	1.25678	1.24623	1.16634	1.03128	0.893291	0.7438	0.633187	0.664182	0.804203	0.952842	1.10857	1.28405	1.41745	1.39787	1.34008	1.30594	1.18194	1.08822	1.09268	1.12708	1.07956	1.02104	1.03947	1.06936	0.995967	0.884456	0.894412	0.92337	0.939299	0.925759	1.00378	1.20684	1.34187	1.45569	1.54801	1.57617	1.58612	1.50919	1.39267	1.28836	1.19497	1.14226	1.06238	0.98765	0.913911	0.836543	0.756853
8	-0.165776	-0.101266	-0.132179	-0.231275	-0.221855	-0.0585347	0.0108021	0.00656636	0.0432301	0.11844	0.168293	0.180174	0.175265	0.165603	0.234512	0.293352	0.332128	0.401113	0.499029	0.522363	0.431982	0.262967	0.121641	-0.0218309	-0.157578	-0.248254	-0.275966	-0.21056	-0.130625	-0.0868679	-0.0905384	-0.0724611	0.00805407	0.119115	0.181434	0.238565	0.333952	0.456938	0.53601	0.578043	0.586905	0.604283	0.591919	0.52578	0.510867	0.463807	0.3922	0.431006	0.525468
9	1.38446	1.44028	1.44862	1.4746	1.52038	1.57055	1.62726	1.69551	1.74972	1.81198	1.86922	1.89501	1.8716	1.85398	1.87705	1.87524	1.84331	1.80041	1.7849	1.74997	1.69929	1.65638	1.59752	1.55983	1.49378	1.41598	1.32487	1.25926	1.22247	1.20689	1.24438	1.30409	1.36605	1.403	1.42481	1.44312	1.47526	1.51872	1.53472	1.49829	1.49139	1.45183	1.36928	1.25743	1.19234	1.20395	1.22706	1.28881	1.31827
10	0.83048	0.801554	0.79953	0.787068	0.755187	0.716947	0.699976	0.758609	0.820302	0.889886	1.00142	1.0782	1.12945	1.11832	1.08546	1.00783	0.932755	0.918944	0.93466	0.928493	0.913599	0.963076	1.0156	1.0114	0.938912	0.869106	0.866815	0.88214	0.867357	0.86637	0.949768	1.05396	1.07144	0.983987	0.871686	0.809347	0.745479	0.674832	0.68106	0.772054	0.884585	0.948356	0.947071	0.900402	0.849346	0.877356	0.972522	1.04871	1.09557
11	0.870227	0.896053	0.907722	0.904204	0.90494	0.89162	0.875152	0.840199	0.814134	0.828513	0.826759	0.784548	0.793381	0.830291	0.841078	0.802851	0.780586	0.841125	0.870978	0.868964	0.90576	1.01264	1.13312	1.21162	1.23234	1.19886	1.1433	1.01824	0.845846	0.696991	0.603551	0.61067	0.659334	0.725398	0.816334	0.901705	0.993971	1.11443	1.25736	1.38545	1.52128	1.64123	1.6803	1.63032	1.52732	1.42876	1.29114	1.18755	1.13366
12	0.856019	0.953749	1.01453	0.968172	1.03564	1.23135	1.32193	1.35107	1.34829	1.42022	1.34583	1.15264	1.06679	1.03136	0.997024	0.851487	0.727903	0.609242	0.510069	0.375477	0.336234	0.414033	0.516933	0.65586	0.887201	1.09179	1.12958	1.08886	0.991312	0.952246	0.822363	0.730695	0.776142	0.909441	1.10625	1.18792	1.21865	1.30797	1.37435	1.35489	1.30352	1.23233	1.16908	1.06306	0.975905	0.96253	0.989074	1.05014	1.10251
13	2.7553	2.77259	2.79715	2.80645	2.79437	2.81276	2.83774	2.83012	2.82963	2.82957	2.77346	2.69703	2.64371	2.6728	2.74612	2.84562	2.97459	3.0846	3.15654	3.15064	3.09431	3.0098	2.95558	2.94191	2.9361	3.01007	3.09399	3.13434	3.14367	3.14974	3.15022	3.06642	2.95567	2.87712	2.79647	2.69405	2.62143	2.58139	2.54416	2.52687	2.55034	2.55233	2.53244	2.54554	2.58481	2.65896	2.72026	2.80301	2.89577
14	1.63451	1.79824	1.84116	1.75432	1.63524	1.50345	1.37081	1.37013	1.53654	1.68337	1.66401	1.47954	1.2556	1.11752	0.964823	0.943565	1.07796	1.33166	1.60397	1.79224	1.87349	1.89116	2.02338	2.1655	2.28917	2.40851	2.51206	2.58289	2.40833	2.23217	2.05503	1.86719	1.69063	1.537	1.42411	1.25866	1.11909	0.988212	0.894641	0.793689	0.79409	0.829254	0.787637	0.765973	0.833413	0.906748	0.928059	0.897774	0.899673
15	1.65716	1.82307	1.88267	1.81514	1.69036	1.53169	1.45349	1.43862	1.54848	1.68834	1.85615	2.00127	2.05309	2.07314	2.04367	2.00339	1.92768	1.87635	1.91185	1.95846	1.97599	2.0668	2.19918	2.26237	2.29262	2.42949	2.60678	2.68192	2.63871	2.60239	2.49391	2.2643	2.05948	1.97278	1.99278	2.11194	2.2118	2.25944	2.15042	1.94621	1.7565	1.63049	1.67478	1.80703	1.95033	2.0869	2.16369	2.1341	1.97538
16	1.45196	1.38794	1.32974	1.25451	1.19845	1.18541	1.13803	1.06368	0.993542	0.945348	0.918321	0.890156	0.916363	0.909443	0.849734	0.784214	0.703166	0.661796	0.624976	0.564087	0.563263	0.589292	0.564407	0.533075	0.539302	0.647065	0.728841	0.760371	0.849616	0.91726	0.911743	0.835396	0.735347	0.653631	0.594904	0.557693	0.535782	0.533062	0.520785	0.506873	0.552273	0.609987	0.656119	0.715843	0.866891	1.0411	1.10235	1.08346	1.1212
17	0.701547	0.794318	0.854266	0.899957	0.855646	0.756045	0.684707	0.641692	0.629979	0.633117	0.623408	0.644301	0.660777	0.665497	0.64701	0.633682	0.654968	0.669917	0.669467	0.676311	0.70895	0.727767	0.737572	0.717648	0.681398	0.654465	0.583139	0.515876	0.439345	0.401767	0.415067	0.436535	0.422847	0.414044	0.457888	0.483251	0.464095	0.439468	0.505611	0.579398	0.574642	0.567646	0.572583	0.587692	0.579237	0.572105	0.594713	0.582218	0.569776
18	0.783493	0.815908	0.752811	0.635463	0.537145	0.443486	0.382583	0.308936	0.259045	0.270384	0.313014	0.324348	0.293042	0.298754	0.310561	0.237599	0.166935	0.125999	0.137246	0.174342	0.224531	0.305327	0.387745	0.450361	0.470359	0.468028	0.466893	0.44995	0.426964	0.415441	0.44031	0.532954	0.661076	0.668703	0.674252	0.714349	0.745639	0.713415	0.605234	0.66156	0.690818	0.669821	0.70363	0.738412	0.816236	0.835248	0.796457	0.797525	0.757014
19	-0.747298	-0.853833	-0.955138	-0.987036	-1.00084	-1.01701	-1.05047	-0.987977	-0.915505	-0.900441	-0.885911	-0.882502	-0.854706	-0.774576	-0.742215	-0.747705	-0.78712	-0.829257	-0.912854	-1.06322	-1.15347	-1.16784	-1.13637	-1.13235	-1.12985	-1.12596	-1.16134	-1.25255	-1.30185	-1.31533	-1.28885	-1.18856	-1.03179	-0.930094	-0.863429	-0.701316	-0.539023	-0.441432	-0.346693	-0.168422	0.0381092	0.151173	0.270028	0.437742	0.592899	0.695711	0.7487	0.827469	0.881646
20	2.8197	2.7919	2.82799	2.76519	2.63147	2.6372	2.73864	2.81158	2.62626	2.39046	2.32221	2.32621	2.13655	1.95641	2.03937	2.02714	1.83858	1.64777	1.58242	1.52898	1.39046	1.37065	1.39715	1.45758	1.37301	1.22637	1.11001	0.914467	0.816657	0.728986	0.623695	0.55958	0.554507	0.715499	0.778847	0.803785	0.923293	1.04527	1.12394	1.01865	0.949828	0.98775	1.06462	0.999398	1.00373	1.16141	1.35143	1.57258	1.73655
21	0.691484	0.659412	0.639963	0.608533	0.627073	0.680156	0.651985	0.665437	0.727104	0.769793	0.914466	1.14595	1.42338	1.60136	1.67706	1.84383	1.94798	1.93784	1.84332	1.77095	1.7427	1.64159	1.47159	1.43444	1.43739	1.43008	1.43933	1.50227	1.59779	1.57353	1.56758	1.62318	1.65643	1.70636	1.66713	1.57704	1.52026	1.57868	1.57999	1.47417	1.47917	1.51642	1.47782	1.30512	1.18159	1.17887	1.12624	1.03928	1.01078
22	0.346137	0.324903	0.324916	0.339336	0.360232	0.420663	0.471095	0.482926	0.507239	0.560413	0.584641	0.591484	0.618052	0.6513	0.667591	0.674449	0.748121	0.818229	0.861783	0.905267	0.919911	0.944793	0.94914	0.939162	0.920824	0.910783	0.945909	0.993361	1.02593	1.08316	1.15599	1.18868	1.19082	1.18937	1.16652	1.11179	1.03202	0.955577	0.894137	0.814293	0.780979	0.745445	0.718135	0.692071	0.639377	0.588078	0.510017	0.45832	0.445328
23	1.38749	1.40813	1.39888	1.38863	1.39897	1.43994	1.4874	1.52849	1.55747	1.54317	1.50532	1.46234	1.424	1.40466	1.35413	1.29153	1.22349	1.15189	1.06044	0.987727	0.96766	0.962173	0.980596	0.969881	0.960508	0.908794	0.811517	0.735287	0.671669	0.680834	0.722506	0.772875	0.895359	1.06104	1.20256	1.26353	1.28632	1.33557	1.32976	1.26668	1.18383	1.13578	1.08289	0.985411	0.903334	0.840929	0.815051	0.788904	0.775347
	Feedback window Feedback prediction | Feedback 2
1	-0.634842	-0.690454	-0.689201	-0.639685	-0.612603	-0.594787	-0.497346	-0.372472	-0.311393	-0.262013	-0.265235	-0.392848	-0.575544	-0.783062	-0.942151	-1.03254	-1.0804	-1.06218	-1.06065	-1.07575	-1.08479	-1.13892	-1.17886	-1.14731	-1.05057	-0.887851	-0.619941	-0.287502	-0.000526613	0.237309	0.43137	0.599786	0.640963	0.561186	0.536111	0.615758	0.690987	0.79719	0.943723	1.14268	1.34062	1.392	1.3779	1.29898	1.20807	1.09496	1.01683	1.0579	1.18989
2	1.34491	1.1947	1.0822	1.05129	1.10411	1.16482	1.18348	1.23283	1.24764	1.23554	1.20938	1.19645	1.20186	1.24221	1.34035	1.45272	1.54498	1.6102	1.69424	1.76624	1.79128	1.67523	1.56659	1.51839	1.39782	1.16169	0.889499	0.659865	0.414679	0.152782	-0.00619043	0.023324	0.101462	0.23634	0.41502	0.589612	0.751637	0.834641	0.903647	1.01108	1.09776	1.13209	1.14865	1.18536	1.27217	1.31488	1.33048	1.31977	1.24694
3	1.01588	0.900031	0.72027	0.586213	0.465915	0.303251	0.242491	0.242758	0.245126	0.183027	0.0849878	0.0735989	0.120374	0.176661	0.274641	0.398522	0.605511	0.79239	0.859719	0.849859	0.86942	0.86798	0.845406	0.797283	0.752733	0.791599	0.838973	0.874205	0.877464	0.900546	0.970172	1.06941	1.15728	1.22936	1.28104	1.33822	1.37148	1.32112	1.26665	1.26555	1.23217	1.20218	1.17945	1.17279	1.13272	1.10452	1.07002	1.04013	1.00285
4	1.31332	1.10297	0.910204	0.821658	0.795957	0.768743	0.753657	0.86377	0.976171	1.16875	1.36772	1.54719	1.74356	1.83066	1.82114	1.76149	1.71045	1.62734	1.47546	1.30986	1.1053	0.984303	0.954727	0.959129	0.96662	1.11469	1.32609	1.41836	1.46923	1.50221	1.52572	1.43655	1.27676	1.2036	1.19527	1.08135	0.86399	0.664984	0.54951	0.419615	0.272654	0.248581	0.370225	0.627452	0.927466	1.1251	1.26174	1.35575	1.38622
5	1.3499	1.34869	1.33147	1.312	1.33268	1.38179	1.41092	1.43335	1.43743	1.43195	1.37705	1.31959	1.30891	1.3204	1.3503	1.38964	1.42443	1.43147	1.40884	1.34905	1.29448	1.20251	1.13362	1.10859	1.06549	1.02837	1.01318	1.06834	1.13309	1.15734	1.19063	1.23418	1.23437	1.17127	1.09959	1.0643	1.07008	1.07913	1.07975	1.08213	1.07131	1.03776	0.987722	0.933668	0.894764	0.890564	0.901402	0.928696	0.950729
6	0.414867	0.400432	0.408548	0.429902	0.464659	0.498225	0.527633	0.552177	0.555512	0.523873	0.497133	0.454891	0.431384	0.438918	0.460368	0.509119	0.523347	0.513979	0.496215	0.478771	0.440325	0.419442	0.443179	0.49068	0.550237	0.578839	0.597693	0.619889	0.619927	0.618698	0.588299	0.56711	0.572942	0.538923	0.515739	0.530735	0.551066	0.547099	0.537001	0.547776	0.549341	0.504531	0.465899	0.473206	0.500678	0.523495	0.511614	0.520808	0.525036
7	1.28408	1.19466	1.08603	1.00173	0.962007	0.964854	0.948053	0.937401	0.984744	1.0589	1.09206	1.04497	1.03292	1.09138	1.14446	1.15383	1.19053	1.26571	1.32335	1.33673	1.35602	1.34142	1.27842	1.24423	1.2286	1.16413	1.11394	1.17788	1.28144	1.34377	1.4115	1.50436	1.4692	1.34627	1.20957	1.10169	1.03961	1.0513	1.11206	1.13861	1.21064	1.2696	1.22874	1.14057	1.12009	1.10277	1.03201	0.971386	0.899327
8	0.352465	0.366027	0.369236	0.363596	0.375716	0.411514	0.401328	0.352276	0.295771	0.266216	0.240205	0.191688	0.17409	0.231675	0.280462	0.321842	0.384819	0.443984	0.499306	0.524152	0.518165	0.533698	0.497683	0.453075	0.437116	0.455618	0.448548	0.394138	0.349503	0.313395	0.292065	0.279163	0.272626	0.256974	0.284592	0.341656	0.351324	0.342414	0.3329	0.367674	0.397829	0.391789	0.378644	0.369758	0.360066	0.315843	0.288764	0.283175	0.279928
9	1.72255	1.78737	1.82689	1.82664	1.79944	1.79241	1.78036	1.77149	1.78371	1.79556	1.80114	1.73219	1.64367	1.56094	1.44624	1.37254	1.3238	1.30712	1.31663	1.32093	1.32862	1.34735	1.36183	1.36972	1.32202	1.2833	1.26625	1.2373	1.18542	1.18034	1.23448	1.29375	1.34242	1.37488	1.41217	1.3943	1.34684	1.29464	1.26926	1.24285	1.20971	1.20184	1.21775	1.22116	1.2208	1.18249	1.13327	1.12843	1.14221
10	0.690765	0.721432	0.80685	0.871257	0.883212	0.872422	0.913046	0.920035	0.892615	0.855995	0.835187	0.838575	0.79858	0.79657	0.8004	0.778529	0.766464	0.778323	0.790718	0.825616	0.882902	0.954802	1.0311	1.05891	1.07236	1.08047	1.11552	1.1833	1.24257	1.32536	1.39501	1.40469	1.32573	1.18466	1.01542	0.857359	0.755286	0.6814	0.661216	0.677755	0.749567	0.825027	0.886781	0.95242	1.00334	1.0525	1.06887	1.0758	1.07456
11	0.803268	0.746254	0.69237	0.630818	0.603455	0.575105	0.537225	0.517844	0.521104	0.522739	0.518705	0.563086	0.622045	0.71461	0.823854	0.924652	0.995728	1.02972	1.06342	1.03718	1.00068	0.959623	0.88456	0.848104	0.852863	0.903878	0.900161	0.834365	0.777558	0.713155	0.61248	0.547718	0.53857	0.662924	0.842653	0.96564	1.04513	1.10774	1.17459	1.19697	1.2071	1.25217	1.32069	1.32626	1.27718	1.19299	1.07575	1.00986	0.986943
12	0.485931	0.483785	0.452021	0.446345	0.464535	0.508507	0.571403	0.641629	0.720378	0.809566	0.87599	0.919168	0.932467	0.893827	0.831089	0.739292	0.671218	0.653399	0.700266	0.775542	0.843269	0.888007	0.933157	0.926498	0.858061	0.79541	0.75478	0.742132	0.740272	0.746891	0.801822	0.820772	0.816964	0.80584	0.786199	0.779526	0.753186	0.785056	0.843082	0.889562	0.861326	0.814284	0.776671	0.716468	0.638315	0.564368	0.575616	0.624856	0.655983
13	2.77301	2.76487	2.77599	2.77172	2.75213	2.76637	2.80186	2.84309	2.87561	2.87454	2.88097	2.88515	2.86447	2.78687	2.68716	2.62726	2.59509	2.54847	2.53934	2.56674	2.58266	2.62629	2.62953	2.6317	2.63729	2.61832	2.62536	2.60519	2.58875	2.60106	2.62658	2.64431	2.65538	2.67577	2.74203	2.82366	2.84953	2.86604	2.87335	2.89164	2.89584	2.87359	2.85531	2.83635	2.83172	2.81847	2.77118	2.72797	2.71427
14	1.67582	1.62156	1.51938	1.42696	1.36626	1.32584	1.32729	1.35124	1.39805	1.43714	1.42154	1.40328	1.36214	1.31711	1.2795	1.26944	1.32556	1.36822	1.37235	1.37192	1.3329	1.29385	1.23085	1.13767	1.11892	1.17365	1.27567	1.31016	1.32123	1.38603	1.43011	1.41244	1.35361	1.31635	1.30359	1.28111	1.22201	1.09668	0.938573	0.818611	0.729313	0.650371	0.621966	0.625018	0.636983	0.631596	0.617989	0.603765	0.586543
15	1.93707	1.89926	1.81404	1.72877	1.7044	1.64707	1.64515	1.71673	1.8199	1.89235	1.85794	1.79099	1.77665	1.77374	1.70183	1.62141	1.59828	1.63126	1.65448	1.65593	1.69679	1.79844	1.96325	2.18806	2.42209	2.62955	2.78937	2.93688	2.9932	2.95606	2.81699	2.62445	2.48597	2.33724	2.17235	2.08808	2.02617	1.99841	1.97645	1.95744	2.01667	2.12544	2.26159	2.36824	2.40811	2.43181	2.45621	2.41448	2.34379
16	1.09023	1.07484	1.05696	1.05335	1.01911	1.00644	1.01742	0.986108	1.00302	1.01975	1.02359	0.995104	0.997624	1.00714	1.00592	1.00753	1.04411	1.1365	1.20619	1.2712	1.31921	1.30034	1.30028	1.27703	1.25004	1.17941	1.07438	0.988331	0.871041	0.739045	0.623413	0.578682	0.569566	0.538476	0.484522	0.442916	0.423792	0.405168	0.395763	0.429815	0.5233	0.626106	0.732147	0.814012	0.869223	0.924283	0.93373	0.917643	0.904442
17	0.657472	0.626768	0.552622	0.450646	0.389028	0.385404	0.419228	0.426327	0.427522	0.474518	0.521982	0.517424	0.483415	0.474298	0.491959	0.514593	0.55462	0.615434	0.661619	0.696019	0.722074	0.70586	0.64965	0.589385	0.576081	0.544518	0.522578	0.576903	0.671968	0.76105	0.79752	0.823807	0.820115	0.743702	0.640606	0.59029	0.633337	0.69619	0.729523	0.780394	0.835602	0.816284	0.704009	0.61385	0.600652	0.579601	0.535323	0.502856	0.504848
18	0.401668	0.441527	0.484579	0.479187	0.455808	0.405506	0.349485	0.304053	0.228825	0.145394	0.0825509	0.0556384	0.0404272	0.0626292	0.162169	0.251233	0.285578	0.310714	0.341874	0.357617	0.334743	0.321573	0.328701	0.348008	0.38196	0.435412	0.512944	0.565126	0.586432	0.598794	0.65957	0.702242	0.678435	0.658254	0.667129	0.702456	0.681293	0.690778	0.789362	0.92161	1.03321	1.09324	1.09681	1.05225	0.940773	0.820046	0.714964	0.670712	0.630327
19	-0.879403	-0.867255	-0.864293	-0.867819	-0.851395	-0.798098	-0.738644	-0.679653	-0.672949	-0.696451	-0.736273	-0.774969	-0.774021	-0.725134	-0.675274	-0.595666	-0.491014	-0.433829	-0.451336	-0.498397	-0.501623	-0.474886	-0.447424	-0.452764	-0.438405	-0.422816	-0.459693	-0.570665	-0.705344	-0.818306	-0.93905	-1.01051	-1.0182	-1.01816	-1.03419	-1.06097	-1.05456	-1.06743	-1.06356	-0.990528	-0.848235	-0.668596	-0.520417	-0.369788	-0.245922	-0.150125	-0.0698819	0.0328707	0.148477
20	0.743179	0.739207	0.715187	0.681318	0.679345	0.691491	0.691149	0.689014	0.689613	0.73125	0.752564	0.76929	0.741783	0.70392	0.681945	0.642642	0.633026	0.631774	0.659211	0.676446	0.65838	0.636963	0.597989	0.552836	0.480045	0.441746	0.486787	0.502528	0.50311	0.520273	0.585773	0.637375	0.69061	0.78361	0.889226	0.96647	1.04416	1.11392	1.12353	1.12899	1.1333	1.10533	1.06105	1.03102	1.03326	1.05943	1.09529	1.18154	1.31696
21	0.953102	0.891437	0.846646	0.855083	0.815363	0.782285	0.818757	0.82607	0.807202	0.773217	0.785643	0.821107	0.850209	0.883045	0.913477	0.950692	0.929855	0.852507	0.783778	0.719702	0.637163	0.547081	0.489535	0.507271	0.503074	0.486192	0.558706	0.669688	0.709825	0.683374	0.67347	0.703395	0.698556	0.639971	0.64069	0.69912	0.782824	0.854255	0.88804	0.930144	0.972443	0.967474	0.935248	0.858806	0.777245	0.732386	0.704288	0.740211	0.800483
22	0.522461	0.587139	0.625837	0.630277	0.644295	0.674226	0.698972	0.697583	0.667363	0.654158	0.642677	0.655904	0.680138	0.692575	0.723303	0.745968	0.763791	0.740997	0.714183	0.704066	0.675681	0.639184	0.636998	0.639269	0.644199	0.658423	0.732701	0.853313	0.922729	0.962353	0.969914	0.937538	0.865695	0.794295	0.725946	0.685162	0.686698	0.699838	0.718606	0.71508	0.743861	0.747913	0.712197	0.68347	0.638093	0.59481	0.518003	0.479404	0.455
23	1.05512	0.920637	0.900713	0.97008	0.995591	1.06754	1.09148	1.19189	1.24875	1.27024	1.36322	1.44016	1.45967	1.43261	1.43574	1.41835	1.36349	1.33937	1.34137	1.33528	1.4247	1.48979	1.50565	1.49822	1.44152	1.34038	1.17901	1.04539	0.953917	0.96835	1.02638	1.17038	1.3069	1.344	1.44107	1.46223	1.425	1.29949	1.11962	1.0565	1.0205	0.899023	0.780615	0.687128	0.636682	0.624296	0.485486	0.38512	0.407668
	Feedback window Feedback prediction | no bet
1	0.0368557	-0.0173812	-0.0571048	-0.0846932	-0.200153	-0.334872	-0.423684	-0.476446	-0.578168	-0.667567	-0.686785	-0.702775	-0.739809	-0.725537	-0.65456	-0.594191	-0.602008	-0.651174	-0.709396	-0.820709	-0.960407	-1.0424	-1.03524	-0.987846	-0.943369	-0.865174	-0.774067	-0.677172	-0.617982	-0.557774	-0.457447	-0.370191	-0.256999	-0.196453	-0.164647	-0.183694	-0.237397	-0.284679	-0.310291	-0.289358	-0.235707	-0.149159	-0.0589492	-0.0310544	-0.0708031	-0.143916	-0.212867	-0.235896	-0.277494
2	1.23796	1.13017	1.0706	1.085	1.10043	1.06812	1.0237	1.04298	1.03462	0.98014	0.929063	0.954083	1.01815	1.0499	1.07287	1.10355	1.13383	1.08896	1.01008	0.930226	0.870999	0.857435	0.835497	0.853675	0.901454	0.907854	0.798994	0.645465	0.526369	0.36511	0.188267	0.0984903	0.0789879	0.11844	0.131066	0.145715	0.21428	0.309018	0.477707	0.617051	0.73495	0.914392	1.02564	1.05493	1.05564	1.06181	1.12016	1.16121	1.21863
3	0.729789	0.757248	0.807523	0.819712	0.803165	0.796765	0.783494	0.777811	0.801913	0.860381	0.918797	1.02057	1.1345	1.22001	1.2888	1.33173	1.39891	1.44387	1.43826	1.46286	1.46709	1.44225	1.33303	1.15042	0.974081	0.878429	0.824073	0.760408	0.763513	0.859009	0.932157	0.910243	0.866092	0.869146	0.827908	0.753938	0.721427	0.690844	0.676038	0.662929	0.680761	0.716651	0.749209	0.827375	0.922759	0.988559	1.01772	1.00786	0.94758
4	3.48315	3.78263	4.09249	4.41784	4.63533	4.80135	4.95267	5.2101	5.35184	4.84777	3.92748	2.94348	1.82613	0.528585	-0.675393	-1.31311	-1.376	-1.36271	-1.31173	-1.16679	-0.924065	-0.71583	-0.665081	-0.688661	-0.777295	-0.941249	-1.1518	-1.31809	-1.37224	-1.25684	-1.0321	-0.832499	-0.68549	-0.614343	-0.639333	-0.705213	-0.810025	-1.03236	-1.21123	-1.24668	-1.18067	-1.14304	-1.06266	-0.85235	-0.649801	-0.508673	-0.383464	-0.239545	-0.0768142
5	1.31258	1.28651	1.27039	1.29953	1.33052	1.32505	1.32744	1.30167	1.26831	1.22838	1.19497	1.16115	1.12819	1.13034	1.16726	1.21127	1.2216	1.22442	1.21892	1.20886	1.16946	1.12932	1.12722	1.14271	1.16213	1.1932	1.22468	1.26167	1.3103	1.32701	1.31929	1.28964	1.22807	1.15277	1.07474	1.05199	1.0737	1.13252	1.2036	1.24362	1.26902	1.26007	1.23078	1.20053	1.20764	1.2416	1.2586	1.29004	1.34344
6	0.565802	0.563019	0.534669	0.515775	0.528817	0.542613	0.517432	0.473783	0.425884	0.387607	0.356578	0.345531	0.361544	0.398975	0.43055	0.424515	0.404637	0.3613	0.334649	0.308853	0.26782	0.26883	0.298942	0.327224	0.36277	0.394187	0.443632	0.50395	0.543772	0.58569	0.595605	0.612163	0.657558	0.680687	0.707641	0.73197	0.737433	0.716704	0.682796	0.640767	0.598035	0.573111	0.556682	0.553287	0.540011	0.503038	0.495686	0.488749	0.474717
7	1.01982	1.02127	1.04462	1.02318	0.949632	0.921806	0.985713	1.05087	1.10696	1.15001	1.19245	1.20448	1.11201	0.991963	0.909422	0.855124	0.804971	0.77055	0.769912	0.804853	0.850973	0.845306	0.832789	0.855981	0.868817	0.91089	0.941991	0.999518	1.08951	1.18516	1.27881	1.32438	1.38415	1.46699	1.51099	1.55191	1.60726	1.65329	1.65728	1.57572	1.49081	1.39063	1.24112	1.08776	0.969669	0.932467	0.852687	0.751034	0.709163
8	0.165167	0.13391	0.105867	0.06815	0.0653833	0.08656	0.106791	0.0910078	0.108867	0.150094	0.180209	0.170082	0.137416	0.138444	0.219751	0.29728	0.324675	0.32383	0.319686	0.29787	0.21112	0.150982	0.0956384	0.0656521	0.062433	0.0659887	0.0418037	-0.0271544	-0.0674056	-0.0679491	-0.0764509	-0.0890331	-0.118583	-0.108926	-0.0756304	-0.0693951	-0.0396273	0.0211171	0.0516529	0.0712437	0.086697	0.0853665	0.042575	-0.0398444	-0.0975787	-0.120784	-0.128252	-0.113575	-0.0575338
9	1.29997	1.27101	1.25173	1.24973	1.27879	1.3065	1.36559	1.40587	1.41402	1.41223	1.4237	1.46425	1.50371	1.51836	1.56042	1.62568	1.62168	1.52187	1.44127	1.35592	1.24576	1.20035	1.17776	1.16465	1.23474	1.3553	1.47848	1.55814	1.64007	1.69513	1.68332	1.58189	1.46517	1.393	1.34834	1.37697	1.41219	1.53576	1.63942	1.6913	1.73788	1.77672	1.74016	1.65885	1.58331	1.49122	1.44258	1.39655	1.40504
10	0.999926	1.05248	1.11804	1.17274	1.12416	1.05974	1.00223	0.965411	0.924866	0.86915	0.829902	0.843434	0.8499	0.873447	0.900796	0.949679	1.01279	1.01604	1.01721	1.00253	0.969977	0.912409	0.910391	0.971857	1.03622	1.10458	1.15822	1.22579	1.27305	1.28416	1.27153	1.28135	1.2837	1.25045	1.2016	1.13341	1.05893	0.964035	0.907399	0.87377	0.81431	0.749603	0.732861	0.793817	0.852676	0.927871	1.01653	1.15297	1.27999
11	0.720886	0.687182	0.69612	0.677462	0.692437	0.727498	0.761783	0.793746	0.830262	0.866752	0.876565	0.869091	0.874377	0.854951	0.862879	0.89594	0.907	0.931061	0.995512	1.05763	1.07893	1.05363	1.04271	1.03741	0.999564	0.955637	0.880371	0.762365	0.62978	0.505064	0.405231	0.343762	0.316336	0.339308	0.395417	0.469577	0.584752	0.763363	1.01218	1.34518	1.74323	2.12568	2.33839	2.37513	2.30357	2.1476	1.91329	1.66147	1.50499
12	0.708824	0.700914	0.664561	0.579076	0.504238	0.485625	0.495654	0.529524	0.589918	0.656273	0.700966	0.717214	0.729395	0.710605	0.67578	0.658639	0.656007	0.661664	0.649651	0.581387	0.516068	0.484155	0.48599	0.516437	0.578041	0.663524	0.702857	0.686881	0.618896	0.468431	0.34932	0.300418	0.275254	0.267428	0.320698	0.461833	0.578995	0.643514	0.697008	0.773065	0.844972	0.880071	0.918215	0.9699	1.03817	1.0904	1.11317	1.13729	1.14424
13	2.83203	2.90756	3.00252	3.03529	3.04531	3.06946	3.11662	3.10824	3.07321	3.0776	3.11437	3.13609	3.11389	3.0565	2.99777	2.93532	2.85422	2.74791	2.6784	2.65104	2.6744	2.70353	2.70249	2.70342	2.73016	2.76676	2.76671	2.74442	2.77372	2.88429	2.93606	2.92864	2.91443	2.92221	2.945	2.92779	2.87791	2.79866	2.73404	2.69255	2.59051	2.45877	2.37329	2.39531	2.41117	2.4051	2.42516	2.46589	2.512
14	1.38966	1.40112	1.38912	1.34373	1.29066	1.25412	1.2833	1.3017	1.30782	1.33932	1.37338	1.39144	1.39937	1.39174	1.41017	1.44449	1.50994	1.54573	1.54756	1.57025	1.56307	1.47352	1.33971	1.2715	1.24144	1.25016	1.33028	1.48392	1.61065	1.65595	1.65972	1.63301	1.57863	1.49212	1.46196	1.46653	1.42593	1.3262	1.19063	1.1163	1.01212	0.901499	0.847771	0.87496	0.941576	0.958917	0.978639	1.03306	1.10367
15	2.10962	2.00373	1.93881	1.89675	1.89876	1.88974	1.91737	1.96275	1.98535	2.01074	2.02918	2.04445	2.07543	2.05979	2.03678	2.01979	1.99178	1.95182	1.92227	1.95364	1.96926	1.97792	2.00475	2.00141	1.97922	1.9988	2.07313	2.06887	1.96369	1.87347	1.75583	1.57943	1.41429	1.35774	1.38227	1.41791	1.44071	1.36237	1.20884	1.07402	1.01018	1.05543	1.18632	1.4399	1.67839	1.81938	1.87131	1.78678	1.62534
16	1.24122	1.16216	1.04609	0.981687	0.914742	0.840388	0.785654	0.798677	0.852588	0.871482	0.886094	0.912581	0.913975	0.90335	0.902653	0.915971	0.969255	0.983166	1.01959	1.07685	1.07303	1.01993	0.958682	0.959903	0.957964	0.903068	0.844704	0.780026	0.667097	0.547723	0.465478	0.420778	0.429637	0.474973	0.49719	0.484904	0.476818	0.487391	0.478767	0.479056	0.555031	0.646793	0.713376	0.766282	0.832561	0.935725	1.0389	1.11599	1.18121
17	0.544831	0.549247	0.501591	0.459691	0.448984	0.467156	0.495701	0.491137	0.481567	0.493358	0.541245	0.537209	0.502545	0.50158	0.515213	0.522419	0.512086	0.507312	0.505904	0.50196	0.538605	0.602184	0.643437	0.650966	0.668597	0.696659	0.679203	0.65012	0.668746	0.713246	0.723381	0.712234	0.706225	0.656109	0.573882	0.524178	0.506983	0.502595	0.511309	0.539211	0.549342	0.524906	0.502755	0.521208	0.52094	0.523616	0.556632	0.576927	0.567654
18	0.42816	0.424864	0.443444	0.514966	0.592344	0.640917	0.692251	0.742317	0.737328	0.680755	0.669015	0.689981	0.721371	0.743408	0.761006	0.830717	0.864555	0.840502	0.792791	0.759829	0.709669	0.630481	0.587093	0.599401	0.595906	0.608793	0.644653	0.680597	0.6906	0.634249	0.536821	0.418949	0.328742	0.255808	0.196323	0.180249	0.207866	0.256083	0.305472	0.373591	0.458348	0.501127	0.495815	0.481781	0.476483	0.473608	0.462007	0.429027	0.390423
19	-0.392153	-0.428344	-0.432465	-0.439185	-0.470839	-0.472691	-0.484868	-0.526932	-0.560699	-0.569517	-0.558689	-0.53635	-0.501815	-0.466888	-0.449879	-0.468805	-0.53307	-0.623426	-0.707288	-0.748791	-0.767004	-0.74423	-0.657599	-0.576498	-0.513326	-0.509554	-0.561034	-0.61002	-0.691802	-0.777003	-0.830641	-0.812329	-0.803691	-0.810811	-0.776258	-0.772222	-0.792016	-0.79876	-0.738781	-0.693791	-0.677091	-0.604339	-0.548837	-0.489021	-0.437787	-0.385633	-0.324605	-0.256402	-0.176559
20	0.554638	0.584223	0.59878	0.650317	0.678338	0.649967	0.582585	0.545248	0.5575	0.534671	0.518468	0.534399	0.563906	0.573528	0.545181	0.543724	0.555818	0.569368	0.583051	0.584781	0.561877	0.515126	0.452424	0.430339	0.475235	0.524524	0.54871	0.580671	0.645066	0.697499	0.716717	0.750427	0.822956	0.916227	1.02147	1.0894	1.13146	1.1699	1.15705	1.10189	1.03833	0.987545	0.918368	0.883776	0.935629	1.0231	1.10958	1.22718	1.36978
21	1.3027	1.30902	1.41988	1.52868	1.54665	1.50172	1.55872	1.71711	1.76121	1.69186	1.64598	1.66319	1.62355	1.54128	1.51497	1.53351	1.57542	1.5694	1.54424	1.52354	1.47027	1.43652	1.40286	1.36998	1.37589	1.39093	1.433	1.48613	1.54581	1.60581	1.6677	1.73439	1.77889	1.77287	1.72644	1.69996	1.65786	1.57901	1.50273	1.45245	1.40424	1.3481	1.31616	1.28651	1.26692	1.25033	1.21757	1.1875	1.16212
22	0.638053	0.61848	0.614785	0.646571	0.702235	0.759985	0.837965	0.845052	0.824679	0.822353	0.789973	0.733602	0.649412	0.630523	0.634147	0.585318	0.554666	0.583213	0.633509	0.63389	0.626291	0.63473	0.659309	0.656755	0.644079	0.659133	0.707711	0.76543	0.80468	0.808175	0.830186	0.83879	0.849636	0.881094	0.903593	0.921473	0.926076	0.941474	0.93136	0.912102	0.918648	0.936137	0.944129	0.970948	0.981937	0.964178	0.955202	0.948765	0.900627
23	1.40562	1.46176	1.54257	1.59894	1.55871	1.53611	1.51199	1.47648	1.44127	1.38044	1.35187	1.32857	1.25526	1.17851	1.09453	1.01111	1.02195	1.04425	1.07982	1.07496	1.03935	1.06135	1.01631	0.934656	0.905588	0.875979	0.844943	0.820122	0.840651	0.934621	0.996872	0.995566	1.01705	1.04176	1.03323	1.00705	1.02074	1.12313	1.20983	1.26487	1.25439	1.16045	1.03377	0.930349	0.883813	0.827454	0.753961	0.697437	0.650293
	Feedback window Feedback prediction | bet
1	-0.740763	-0.701653	-0.636455	-0.625882	-0.621811	-0.582645	-0.520741	-0.478269	-0.491032	-0.482465	-0.514665	-0.600164	-0.718558	-0.825687	-0.932646	-1.03509	-1.07376	-1.11105	-1.13533	-1.16277	-1.15066	-1.07171	-0.953644	-0.800041	-0.641872	-0.466525	-0.245058	-0.0110813	0.186292	0.321702	0.451096	0.562075	0.601821	0.574377	0.484078	0.421569	0.374958	0.316901	0.325584	0.367844	0.416475	0.483498	0.54744	0.621539	0.661835	0.699086	0.790247	0.871064	0.940035
2	1.13791	1.16896	1.27138	1.39394	1.44358	1.44267	1.38502	1.33735	1.27179	1.2139	1.1891	1.13837	1.13983	1.1885	1.20375	1.19949	1.18887	1.20196	1.19304	1.13617	1.06936	1.0148	0.962399	0.91217	0.871629	0.828785	0.793252	0.710184	0.596326	0.547327	0.52429	0.524137	0.56902	0.629635	0.704199	0.727877	0.746297	0.769061	0.73099	0.715995	0.763022	0.820231	0.841566	0.870726	0.959462	1.04462	1.12374	1.19059	1.23181
3	1.11353	1.13222	1.11688	1.07283	1.08546	1.13015	1.11575	1.0895	1.1315	1.16468	1.12621	1.10321	1.08652	1.07999	1.04706	1.00499	1.02175	1.07216	1.1285	1.17419	1.16797	1.17406	1.17847	1.1595	1.12778	1.11789	1.14775	1.17702	1.16443	1.10829	1.0332	0.941692	0.837696	0.775377	0.752295	0.739085	0.731359	0.731498	0.737127	0.710792	0.683076	0.662622	0.68093	0.704361	0.718348	0.747303	0.800934	0.848091	0.860944
4	0.955251	0.940991	0.936308	0.921791	0.916321	0.918008	0.939581	0.965759	0.994575	1.0731	1.14888	1.1801	1.19391	1.19993	1.19507	1.18051	1.16576	1.14413	1.12894	1.12807	1.10662	1.08383	1.07471	1.09251	1.132	1.15681	1.15654	1.16044	1.14887	1.16877	1.21608	1.21926	1.20966	1.14936	1.06252	0.994949	0.938931	0.938217	0.985539	1.06871	1.22424	1.34914	1.38067	1.44027	1.51993	1.52785	1.47951	1.4533	1.46438
5	1.55141	1.55345	1.64442	1.68338	1.55431	1.4457	1.42586	1.38226	1.30128	1.28439	1.45804	1.65198	1.67125	1.6924	1.75828	1.73865	1.61758	1.53548	1.49832	1.44743	1.39625	1.42408	1.44766	1.4796	1.56921	1.60312	1.59616	1.59828	1.59232	1.5769	1.50683	1.44782	1.37811	1.28166	1.23623	1.20376	1.23037	1.302	1.39371	1.45465	1.34734	1.19543	1.11349	1.00063	0.897588	0.824943	0.842282	0.903966	0.88067
6	0.471313	0.511247	0.552045	0.585876	0.643891	0.656359	0.619272	0.55365	0.459501	0.384012	0.320978	0.290868	0.301673	0.322987	0.382808	0.445714	0.464272	0.474428	0.493325	0.553835	0.595416	0.59646	0.592007	0.58128	0.548754	0.501981	0.47652	0.48265	0.510686	0.522514	0.527666	0.526344	0.518771	0.533753	0.539699	0.543424	0.542125	0.530756	0.536935	0.521332	0.501365	0.467268	0.417408	0.346776	0.257847	0.163392	0.0673075	0.0237104	0.0305949
7	1.20187	1.22397	1.25678	1.24623	1.16634	1.03128	0.893291	0.7438	0.633187	0.664182	0.804203	0.952842	1.10857	1.28405	1.41745	1.39787	1.34008	1.30594	1.18194	1.08822	1.09268	1.12708	1.07956	1.02104	1.03947	1.06936	0.995967	0.884456	0.894412	0.92337	0.939299	0.925759	1.00378	1.20684	1.34187	1.45569	1.54801	1.57617	1.58612	1.50919	1.39267	1.28836	1.19497	1.14226	1.06238	0.98765	0.913911	0.836543	0.756853
8	-0.165776	-0.101266	-0.132179	-0.231275	-0.221855	-0.0585347	0.0108021	0.00656636	0.0432301	0.11844	0.168293	0.180174	0.175265	0.165603	0.234512	0.293352	0.332128	0.401113	0.499029	0.522363	0.431982	0.262967	0.121641	-0.0218309	-0.157578	-0.248254	-0.275966	-0.21056	-0.130625	-0.0868679	-0.0905384	-0.0724611	0.00805407	0.119115	0.181434	0.238565	0.333952	0.456938	0.53601	0.578043	0.586905	0.604283	0.591919	0.52578	0.510867	0.463807	0.3922	0.431006	0.525468
9	1.38446	1.44028	1.44862	1.4746	1.52038	1.57055	1.62726	1.69551	1.74972	1.81198	1.86922	1.89501	1.8716	1.85398	1.87705	1.87524	1.84331	1.80041	1.7849	1.74997	1.69929	1.65638	1.59752	1.55983	1.49378	1.41598	1.32487	1.25926	1.22247	1.20689	1.24438	1.30409	1.36605	1.403	1.42481	1.44312	1.47526	1.51872	1.53472	1.49829	1.49139	1.45183	1.36928	1.25743	1.19234	1.20395	1.22706	1.28881	1.31827
10	0.83048	0.801554	0.79953	0.787068	0.755187	0.716947	0.699976	0.758609	0.820302	0.889886	1.00142	1.0782	1.12945	1.11832	1.08546	1.00783	0.932755	0.918944	0.93466	0.928493	0.913599	0.963076	1.0156	1.0114	0.938912	0.869106	0.866815	0.88214	0.867357	0.86637	0.949768	1.05396	1.07144	0.983987	0.871686	0.809347	0.745479	0.674832	0.68106	0.772054	0.884585	0.948356	0.947071	0.900402	0.849346	0.877356	0.972522	1.04871	1.09557
11	0.870227	0.896053	0.907722	0.904204	0.90494	0.89162	0.875152	0.840199	0.814134	0.828513	0.826759	0.784548	0.793381	0.830291	0.841078	0.802851	0.780586	0.841125	0.870978	0.868964	0.90576	1.01264	1.13312	1.21162	1.23234	1.19886	1.1433	1.01824	0.845846	0.696991	0.603551	0.61067	0.659334	0.725398	0.816334	0.901705	0.993971	1.11443	1.25736	1.38545	1.52128	1.64123	1.6803	1.63032	1.52732	1.42876	1.29114	1.18755	1.13366
12	0.856019	0.953749	1.01453	0.968172	1.03564	1.23135	1.32193	1.35107	1.34829	1.42022	1.34583	1.15264	1.06679	1.03136	0.997024	0.851487	0.727903	0.609242	0.510069	0.375477	0.336234	0.414033	0.516933	0.65586	0.887201	1.09179	1.12958	1.08886	0.991312	0.952246	0.822363	0.730695	0.776142	0.909441	1.10625	1.18792	1.21865	1.30797	1.37435	1.35489	1.30352	1.23233	1.16908	1.06306	0.975905	0.96253	0.989074	1.05014	1.10251
13	2.7553	2.77259	2.79715	2.80645	2.79437	2.81276	2.83774	2.83012	2.82963	2.82957	2.77346	2.69703	2.64371	2.6728	2.74612	2.84562	2.97459	3.0846	3.15654	3.15064	3.09431	3.0098	2.95558	2.94191	2.9361	3.01007	3.09399	3.13434	3.14367	3.14974	3.15022	3.06642	2.95567	2.87712	2.79647	2.69405	2.62143	2.58139	2.54416	2.52687	2.55034	2.55233	2.53244	2.54554	2.58481	2.65896	2.72026	2.80301	2.89577
14	1.63451	1.79824	1.84116	1.75432	1.63524	1.50345	1.37081	1.37013	1.53654	1.68337	1.66401	1.47954	1.2556	1.11752	0.964823	0.943565	1.07796	1.33166	1.60397	1.79224	1.87349	1.89116	2.02338	2.1655	2.28917	2.40851	2.51206	2.58289	2.40833	2.23217	2.05503	1.86719	1.69063	1.537	1.42411	1.25866	1.11909	0.988212	0.894641	0.793689	0.79409	0.829254	0.787637	0.765973	0.833413	0.906748	0.928059	0.897774	0.899673
15	1.65716	1.82307	1.88267	1.81514	1.69036	1.53169	1.45349	1.43862	1.54848	1.68834	1.85615	2.00127	2.05309	2.07314	2.04367	2.00339	1.92768	1.87635	1.91185	1.95846	1.97599	2.0668	2.19918	2.26237	2.29262	2.42949	2.60678	2.68192	2.63871	2.60239	2.49391	2.2643	2.05948	1.97278	1.99278	2.11194	2.2118	2.25944	2.15042	1.94621	1.7565	1.63049	1.67478	1.80703	1.95033	2.0869	2.16369	2.1341	1.97538
16	1.45196	1.38794	1.32974	1.25451	1.19845	1.18541	1.13803	1.06368	0.993542	0.945348	0.918321	0.890156	0.916363	0.909443	0.849734	0.784214	0.703166	0.661796	0.624976	0.564087	0.563263	0.589292	0.564407	0.533075	0.539302	0.647065	0.728841	0.760371	0.849616	0.91726	0.911743	0.835396	0.735347	0.653631	0.594904	0.557693	0.535782	0.533062	0.520785	0.506873	0.552273	0.609987	0.656119	0.715843	0.866891	1.0411	1.10235	1.08346	1.1212
17	0.701547	0.794318	0.854266	0.899957	0.855646	0.756045	0.684707	0.641692	0.629979	0.633117	0.623408	0.644301	0.660777	0.665497	0.64701	0.633682	0.654968	0.669917	0.669467	0.676311	0.70895	0.727767	0.737572	0.717648	0.681398	0.654465	0.583139	0.515876	0.439345	0.401767	0.415067	0.436535	0.422847	0.414044	0.457888	0.483251	0.464095	0.439468	0.505611	0.579398	0.574642	0.567646	0.572583	0.587692	0.579237	0.572105	0.594713	0.582218	0.569776
18	0.783493	0.815908	0.752811	0.635463	0.537145	0.443486	0.382583	0.308936	0.259045	0.270384	0.313014	0.324348	0.293042	0.298754	0.310561	0.237599	0.166935	0.125999	0.137246	0.174342	0.224531	0.305327	0.387745	0.450361	0.470359	0.468028	0.466893	0.44995	0.426964	0.415441	0.44031	0.532954	0.661076	0.668703	0.674252	0.714349	0.745639	0.713415	0.605234	0.66156	0.690818	0.669821	0.70363	0.738412	0.816236	0.835248	0.796457	0.797525	0.757014
19	-0.747298	-0.853833	-0.955138	-0.987036	-1.00084	-1.01701	-1.05047	-0.987977	-0.915505	-0.900441	-0.885911	-0.882502	-0.854706	-0.774576	-0.742215	-0.747705	-0.78712	-0.829257	-0.912854	-1.06322	-1.15347	-1.16784	-1.13637	-1.13235	-1.12985	-1.12596	-1.16134	-1.25255	-1.30185	-1.31533	-1.28885	-1.18856	-1.03179	-0.930094	-0.863429	-0.701316	-0.539023	-0.441432	-0.346693	-0.168422	0.0381092	0.151173	0.270028	0.437742	0.592899	0.695711	0.7487	0.827469	0.881646
20	2.8197	2.7919	2.82799	2.76519	2.63147	2.6372	2.73864	2.81158	2.62626	2.39046	2.32221	2.32621	2.13655	1.95641	2.03937	2.02714	1.83858	1.64777	1.58242	1.52898	1.39046	1.37065	1.39715	1.45758	1.37301	1.22637	1.11001	0.914467	0.816657	0.728986	0.623695	0.55958	0.554507	0.715499	0.778847	0.803785	0.923293	1.04527	1.12394	1.01865	0.949828	0.98775	1.06462	0.999398	1.00373	1.16141	1.35143	1.57258	1.73655
21	0.691484	0.659412	0.639963	0.608533	0.627073	0.680156	0.651985	0.665437	0.727104	0.769793	0.914466	1.14595	1.42338	1.60136	1.67706	1.84383	1.94798	1.93784	1.84332	1.77095	1.7427	1.64159	1.47159	1.43444	1.43739	1.43008	1.43933	1.50227	1.59779	1.57353	1.56758	1.62318	1.65643	1.70636	1.66713	1.57704	1.52026	1.57868	1.57999	1.47417	1.47917	1.51642	1.47782	1.30512	1.18159	1.17887	1.12624	1.03928	1.01078
22	0.346137	0.324903	0.324916	0.339336	0.360232	0.420663	0.471095	0.482926	0.507239	0.560413	0.584641	0.591484	0.618052	0.6513	0.667591	0.674449	0.748121	0.818229	0.861783	0.905267	0.919911	0.944793	0.94914	0.939162	0.920824	0.910783	0.945909	0.993361	1.02593	1.08316	1.15599	1.18868	1.19082	1.18937	1.16652	1.11179	1.03202	0.955577	0.894137	0.814293	0.780979	0.745445	0.718135	0.692071	0.639377	0.588078	0.510017	0.45832	0.445328
23	1.38749	1.40813	1.39888	1.38863	1.39897	1.43994	1.4874	1.52849	1.55747	1.54317	1.50532	1.46234	1.424	1.40466	1.35413	1.29153	1.22349	1.15189	1.06044	0.987727	0.96766	0.962173	0.980596	0.969881	0.960508	0.908794	0.811517	0.735287	0.671669	0.680834	0.722506	0.772875	0.895359	1.06104	1.20256	1.26353	1.28632	1.33557	1.32976	1.26668	1.18383	1.13578	1.08289	0.985411	0.903334	0.840929	0.815051	0.788904	0.775347
[truncated: 157 more columns]
