# Supplementary material for: Distinct basal ganglia contributions to learning from implicit and explicit value signals in perceptual decision-making
Source: Nat Commun. 2024 Jun 22;15:5317. doi: 10.1038/s41467-024-49538-w (PMC11193814; doi:10.1038/s41467-024-49538-w)
Supplement: Supplementary file 4 — Source Data [file 41467_2024_49538_MOESM4_ESM.zip › Figure 3 source data.xlsx]

## Sheet: Fig3b
	dstr-gpe correlation (z) in feeback window
pt	feedback -2	-1	1	2	no bet	bet
1	0.406808	0.216485	0.332703	0.375764	0.259878	0.2673
2	0.544034	0.494869	0.504436	0.558788	0.489036	0.474688
3	1.10849	0.871085	0.910286	0.747569	0.847611	0.995587
4	1.03744	0.825005	0.896266	1.00143	0.916266	0.849195
5	0.382202	0.384034	0.402836	0.287201	0.259461	0.290616
6	0.382103	0.263128	0.331414	0.325108	0.402059	0.283253
7	0.63932	0.714274	0.667308	0.433497	0.600888	0.591254
8	0.161016	0.255223	0.441163	0.254484	0.302	0.287414
9	1.18735	1.22575	1.21552	1.16681	1.28019	1.28071
10	0.552592	0.391381	0.616888	0.484477	0.460214	0.397063
11	0.49032	0.436266	0.373233	0.385249	0.492915	0.509949
12	0.381658	0.423014	0.392871	0.314424	0.224563	0.317638
13	0.352325	0.333256	0.225821	0.324817	0.246027	0.345566
14	0.405036	0.816551	0.34757	0.301217	0.5243	0.400177
15	0.565333	0.522002	0.342329	0.282183	0.471617	0.33925
16	0.493562	0.398933	0.482516	0.478176	0.424854	0.484311
17	0.380097	0.647227	0.653441	0.495981	0.436777	0.511278
18	0.687075	0.388258	0.481704	0.352316	0.532085	0.31382
19	0.356592	0.360651	0.37888	0.309508	0.392592	0.377516
20	0.208239	0.393584	0.258285	0.333056	0.32205	0.320718
21	0.712327	0.800466	0.91276	0.858812	0.830574	0.797789
22	0.535441	0.3346	0.450675	0.402613	0.381839	0.459703
23	0.45233	0.303492	0.35681	0.280578	0.41674	0.391204
	vstr-gpe correlation (z) in feeback window
pt	feedback -2	-1	1	2	no bet	bet
1	0.238271	0.17232	0.180189	0.117194	0.142463	0.15452
2	0.214302	0.211613	0.132614	0.268623	0.243223	0.221828
3	0.851845	0.661346	0.593462	0.49238	0.454163	0.383696
4	1.31109	0.61915	0.595262	0.681458	0.619236	0.575351
5	0.230514	0.0281816	-0.0580487	0.150272	0.0201449	0.0809514
6	0.307177	0.143902	0.351788	0.313653	0.317156	0.188655
7	0.228473	0.363593	0.195613	0.125144	0.33296	0.231607
8	0.15231	0.0812002	0.28312	0.122746	0.274781	0.170221
9	0.86958	0.74625	0.781939	0.685455	0.673996	0.687398
10	-0.0728264	0.187957	0.226365	-0.0033054	0.101772	0.176583
11	-0.384079	0.269877	0.174748	0.135508	0.185301	0.248687
12	0.232492	0.358475	0.234955	0.236043	0.0704915	0.220655
13	0.159848	0.0711615	0.101555	0.0868458	-0.00692966	0.0733088
14	0.379803	0.446591	0.279207	0.301275	0.340594	0.331775
15	0.368498	0.333186	0.301475	0.308909	0.322732	0.213338
16	0.184618	0.346079	0.181046	0.375065	0.274511	0.438417
17	0.296438	0.203632	0.286254	0.266753	0.169424	0.226566
18	0.336903	0.372389	0.408182	0.197951	0.284704	0.164062
19	0.300504	0.213198	0.322009	0.319595	0.182587	0.298909
20	0.0731095	0.221479	0.0689282	0.252067	0.211643	0.280135
21	0.513061	0.355095	0.437182	0.499792	0.277451	0.434701
22	-0.248805	-0.188834	0.109573	0.134486	-0.0599748	0.0566372
23	0.323259	-0.00840458	0.235716	0.279417	0.301229	0.388137

## Sheet: Fig3c
	vstr bold feedback -2
time from feedback	-8	-6	-4	-2	0	2	4	6	8	10	12	14	16	18	20
pt
1	0.238482	0.304444	0.441786	0.252313	0.438315	0.131727	-0.0957822	-0.278427	0.147233	0.0220931	-0.26375	-0.492008	-0.233728	0.106903	0.0284185
2	0.906324	0.296933	0.0595984	0.563546	0.429055	0.2055	-0.630375	-0.73208	-0.67709	-0.340407	-0.104761	-0.321187	-0.0707394	-0.138442	0.40309
3	0.0563613	0.16243	0.524725	0.496687	0.50771	0.65554	0.228093	-0.333801	0.00328781	-0.355145	-0.501464	-0.453418	0.0682348	-0.0448252	0.479093
4	-0.655555	-0.157814	0.279184	0.0266458	0.02277	-0.0377329	0.188525	-0.2769	-0.211493	-0.145766	0.19408	0.0916186	0.660835	0.133191	-0.612254
5	0.0711196	-0.0995697	-0.325929	-0.169582	0.200285	0.177666	-0.32657	-0.379068	0.123172	0.126714	-0.0767033	0.00788685	-0.036979	-0.0429285	-0.0236374
6	-0.24911	-0.311836	-0.111036	-0.0987045	-0.18152	0.551978	0.141166	-0.130598	-0.313839	-0.334907	0.140097	0.0137935	0.347543	0.0605836	0.209326
7	-0.0785264	-0.165512	0.0396063	-0.0791877	0.010907	-0.266575	-0.542967	-0.0979142	-0.00829104	0.0810144	0.110913	-0.0363905	0.106557	0.243862	0.105886
8	0.194163	-0.163275	-0.0583888	0.428422	0.376632	0.0879892	-0.7116	-0.509567	-0.550179	-0.267782	-0.199576	0.0612047	0.310057	0.280883	0.133905
9	-0.316759	-0.327211	0.390942	0.852157	0.258181	0.0428951	-0.193596	-0.174899	-0.00274314	-0.255013	-0.244127	-0.233258	-0.0947032	0.122741	0.563617
10	-0.0344183	0.022125	0.0394168	0.0254661	-0.152709	-0.205086	-0.243073	-0.34413	-0.375341	-0.222558	-0.67414	-0.111044	0.193268	-0.138014	-0.325708
11	-0.256359	0.0402954	0.514542	0.0208911	0.560135	0.217973	-0.2319	-0.305726	0.309973	0.244599	0.568927	0.672323	1.68766	1.58698	0.0103628
12	-0.331148	0.39489	0.379633	0.195871	0.265464	0.75904	0.208622	-0.306452	-0.124354	0.0367441	0.0956149	-0.132044	-0.0694223	0.451872	0.314423
13	0.0105838	-0.0691095	0.0155882	0.0339831	0.234036	0.0631587	-0.0192764	-0.164106	-0.0792196	-0.163175	-0.243094	-0.365207	0.122555	0.222457	0.186467
14	0.0605424	0.181936	0.200957	0.147391	0.119828	0.233567	-0.244202	-0.517152	-0.26793	-0.257694	-0.142566	0.129024	0.208512	0.233583	0.34633
15	0.193328	0.269835	-0.0844572	0.00823023	0.32442	0.625963	0.0173449	-0.379755	-0.173789	-0.244205	-0.097853	0.0372068	0.031665	0.0693702	0.228519
16	-0.165045	-0.0331727	-0.286975	-0.357061	-0.219645	0.384564	-0.284258	-0.647101	-0.139084	-0.0953672	0.169161	-0.0936013	-0.0201084	0.231382	0.0592139
17	0.0478056	0.366484	0.156045	0.0895883	-0.00661458	0.012088	-0.278522	-0.390838	-0.422062	-0.0221824	0.0680318	-0.114494	0.153472	-0.336521	-0.0931173
18	0.0505465	0.362436	0.22395	0.163187	0.472724	-0.161346	0.152864	0.168154	-0.437129	-0.0719837	-0.223103	-0.289815	0.0436036	-0.0941022	-0.269825
19	-0.214215	0.134592	0.0491936	-0.0601576	0.0202551	0.214479	-0.263102	-0.790883	-0.419914	0.153816	0.198107	-0.0235929	-0.0586478	-0.236781	0.0462056
20	0.261981	0.222108	-0.00728385	0.0529471	0.327303	0.0908695	-0.11169	-0.316744	-0.42274	-0.417897	-0.326845	-0.0853885	-0.242029	-0.129403	0.201451
21	-0.155254	-0.195321	-0.553135	-0.341967	-0.20529	-0.196115	-0.395822	-0.385922	-0.271059	-0.0887954	0.0527734	-0.287912	-0.0697596	0.0276998	0.0474983
22	-0.194159	-0.00155831	0.0237336	-0.25628	0.17266	0.25403	-0.0118274	-0.151827	0.0641466	0.3153	-0.0584952	-0.0307502	-0.300577	-0.146335	0.167942
23	0.254188	0.390985	0.177452	0.175524	0.901029	0.704804	0.137054	-0.797394	-1.09471	-0.52465	-0.35522	-0.137996	-0.112069	-0.197129	0.166244
	vstr bold feedback -1
time from feedback	-8	-6	-4	-2	0	2	4	6	8	10	12	14	16	18	20
pt
1	-0.0971818	0.16148	-0.0769375	-0.216074	-0.335731	-0.314903	-0.133394	0.0513668	0.126571	0.0268125	0.136284	0.240674	0.263161	-0.00915231	0.177572
2	0.187321	0.117658	0.281578	0.243537	-0.0771981	0.155572	0.117617	0.301792	0.282256	0.0113474	-0.177356	0.178616	0.171684	0.0566212	0.15251
3	0.0690119	0.136414	-0.0911547	0.0758972	0.184383	-0.0431761	-0.210426	-0.212601	0.151169	-0.0787362	-0.246841	-0.0306884	-0.138855	-0.148995	-0.146015
4	0.0207295	-0.186889	-0.0574132	0.114694	-0.0775693	-0.107894	-0.00598505	0.206267	0.0151439	0.123159	-0.0199717	0.128368	0.304632	0.0526588	-0.122633
5	0.0434596	-0.201081	-0.069432	0.207092	-0.444648	-0.401786	-0.0297561	-0.265439	0.173572	0.309142	0.00667034	-0.29292	-0.106247	-0.168016	0.454683
6	0.0545038	0.0637158	-0.254119	-0.3952	-0.44735	-0.0894206	-0.05737	-0.0775526	-0.178638	-0.235556	-0.220612	-0.131751	0.0586967	-0.0753755	-0.248179
7	0.0707048	-0.142008	0.100576	-0.0817164	0.0431469	0.165231	-0.192838	-0.318129	-0.163091	-0.0267493	0.0955045	0.178217	-0.364666	-0.0683786	0.0353901
8	0.0730032	-0.0315727	0.0317364	0.0340331	-0.426062	-0.87452	-0.11299	0.419236	0.163491	-0.119562	-0.111877	0.115852	-0.277495	-0.292146	-0.152347
9	-0.00366912	0.0145632	0.0485429	-0.0873758	-0.167824	-0.192617	0.0158045	0.215785	0.1344	-0.0609368	-0.183912	-0.292203	-0.268569	-0.179699	-0.296635
10	0.247341	0.177516	-0.270928	0.171645	0.192502	-0.0870964	-0.10987	-0.206178	-0.0437676	-0.108121	-0.31655	0.349887	0.140437	-0.0690109	-0.0653421
11	0.0958313	0.0717326	-0.034992	0.0478734	-0.0848007	-0.121593	-0.365596	-0.25744	0.0866524	-0.128483	-0.00895118	0.0716545	0.0780358	-0.124329	-0.143907
12	-0.468003	-0.0900632	-0.106416	-0.192783	-0.147123	0.173117	-0.0773119	0.116038	0.0732318	0.535364	0.340265	0.239753	-0.300286	-0.23685	0.34776
13	-0.05409	-0.0805734	-0.110896	-0.0673119	-0.163183	-0.060897	0.116831	0.120645	-0.00714832	0.0811038	-0.216445	-0.216884	0.203863	-0.0470561	-0.261701
14	-0.246463	0.24497	0.0413904	-0.0264834	0.0893032	0.544568	0.0814329	-0.70728	0.390283	0.155235	0.0466687	0.394071	0.488582	0.154537	-0.0557794
15	-0.384032	-0.297889	-0.387761	-0.133171	-0.170732	0.0908329	-0.575434	-0.596713	-0.148091	0.185652	0.0723431	0.0635674	0.221025	0.231617	0.243407
16	-0.0960758	-0.0524688	0.161544	-0.182421	0.0278598	0.124999	0.00030516	-0.110994	-0.13183	0.0790845	0.336062	0.262147	0.213244	-0.146554	-0.0393904
17	-0.233947	0.0900964	-0.225312	-0.132771	0.0243916	-0.165765	0.166078	-0.0968524	0.118662	-0.186742	0.472074	0.0611417	0.200713	0.0842837	0.21011
18	0.168395	-0.0541614	-0.0133836	0.245675	0.143081	-0.0643808	-0.269457	0.339586	0.00257377	-0.328928	-0.123686	0.0434363	-0.0567007	-0.137105	-0.0677725
19	-0.164702	0.0499874	0.319813	-0.181346	-0.273117	-0.00524573	0.102228	0.157839	0.375517	0.416895	0.365422	-0.0755578	-0.0580303	0.292314	0.749878
20	0.144899	0.251652	0.523934	-0.0751473	0.043692	-0.0955934	-0.30363	-0.336192	-0.125224	0.0254947	-0.27763	-0.502255	0.00808961	0.311549	0.155595
21	-0.00882471	-0.0818935	0.0489922	0.0111414	-0.276762	-0.190215	-0.078402	0.138031	0.0770172	0.0808148	-0.192025	-0.223283	-0.0328632	-0.199041	-0.184594
22	0.195279	-0.00979078	-0.222273	-0.333811	-0.0976394	0.0750799	-0.0255003	-0.0979645	0.0420977	-0.00692549	-0.188366	-0.25354	0.00250448	0.25432	0.00516494
23	0.0995925	0.19668	0.0297099	-0.0634633	-0.01646	0.179292	0.0157579	-0.406665	-0.436634	-0.377323	-0.257627	-0.368451	-0.14067	0.0763449	0.0669297
	vstr bold feedback 1
time from feedback	-8	-6	-4	-2	0	2	4	6	8	10	12	14	16	18	20
pt
1	0.162127	0.0448252	-0.119234	-0.310099	-0.100593	0.00383989	0.234646	0.0531281	-0.320493	-0.459386	-0.0320158	0.0452068	0.0653806	-0.105752	0.130819
2	-0.185658	-0.367727	-0.0947301	-0.0549355	-0.211709	-0.0056842	-0.207147	0.197485	0.253296	-0.0503976	-0.0876741	-0.0958021	-0.00372138	-0.0946029	-0.319789
3	0.00610855	0.0184728	0.000733447	-0.0171351	-0.224693	0.203669	0.131916	0.270409	0.172411	0.148476	0.0597432	-0.179262	0.11955	0.0356559	0.0299335
4	-0.187199	-0.22311	-0.184831	-0.0993265	-0.132949	-0.127204	-0.292914	-0.16023	0.0294227	0.0622996	-0.0483974	-0.119903	-0.0348705	-0.194219	-0.351125
5	0.0669942	0.342502	-0.0776427	0.0431444	0.146792	0.222695	0.0794164	0.511565	0.414161	-0.462996	0.062836	-0.0660376	0.157653	0.0391874	0.525276
6	0.028384	0.0039518	-0.375868	-0.326084	-0.299937	0.150936	0.257273	0.0971647	0.0740193	0.189059	-0.0153554	-0.200755	-0.151634	-0.0083141	0.0972855
7	0.116748	-0.0895104	-0.0279516	-0.224718	-0.244101	-0.323612	-0.189307	-0.132874	0.0618265	0.0861926	0.069511	0.233746	0.0368592	-0.0426997	-0.0466228
8	0.236789	-0.00910785	-0.143231	-0.427182	-0.425725	-0.00839613	-0.282019	0.173306	0.120299	-0.0721767	-0.265492	0.230979	0.26713	0.124538	-0.00268051
9	-0.0698088	0.186761	0.114699	0.0417344	-0.0861196	0.0967513	0.139252	0.135173	0.0903677	-0.0120293	0.00750816	0.225393	0.0873552	0.274982	-0.129989
10	-0.203274	-0.209018	-0.0877619	0.0327248	-0.0508623	-0.00412045	0.247269	0.117729	0.204706	-0.0454754	-0.197806	-0.0371981	0.171602	-0.0917671	0.0152006
11	0.0606578	-0.203221	-0.235383	-0.0192234	0.245944	0.424679	0.158875	0.197844	0.258317	0.201203	-0.00147103	0.119396	0.146059	-0.0639355	0.159112
12	-0.175032	0.150553	-0.274012	-0.883197	-0.198291	0.238201	0.302606	0.397745	0.236924	-0.0795796	0.105812	-0.0378965	-0.0876556	-0.0357074	0.150449
13	-0.0102782	-0.131093	0.181255	0.098954	0.0748513	0.363041	0.230598	0.120516	0.284998	0.103637	-0.0988122	-0.0883723	-0.0658217	0.0410913	0.0111213
14	0.360915	0.139634	-0.639788	-0.540166	-0.140827	0.216913	0.133393	0.15877	0.211548	-0.0112701	-0.12014	-0.245442	-0.134341	0.00155291	-0.202677
15	0.267477	0.0429923	-0.154575	0.101127	0.165638	0.261072	0.165407	0.128664	0.161082	0.179848	-0.0129099	-0.0272991	0.172531	0.200606	0.0341617
16	0.0961526	0.160567	0.169578	-0.0417194	-0.364006	0.0760122	0.210676	0.179323	-0.112275	-0.299295	-0.292799	-0.187024	-0.0786931	0.255231	0.186423
17	0.399145	0.294595	-0.106523	-0.295181	-0.138272	-0.163597	0.172617	0.076833	-0.0950668	-0.157993	-0.420004	-0.298798	-0.334581	-0.337314	0.37073
18	-0.124649	-0.10854	-0.135782	0.0462332	-0.178815	-0.0919506	-0.0425703	0.231868	0.0827735	-0.116229	-0.179298	0.0476369	-0.011044	-0.148767	0.0874843
19	0.0581466	0.0617935	-0.159621	-0.420521	-0.0835032	0.387157	0.394947	0.0747914	0.0296364	0.0849669	-0.0759718	-0.242091	-0.406122	0.227398	0.413197
20	-0.421688	-0.396974	0.210659	0.103953	0.345538	0.461253	0.134966	0.18844	0.735834	0.208635	-0.0450596	-0.251694	-0.471626	-0.208103	0.0602648
21	0.44192	0.401043	0.473121	0.277427	0.191813	0.327663	0.180704	0.28634	0.352622	-0.143304	-0.429544	0.0997099	-0.252808	-0.378165	-0.342315
22	-0.0766742	-0.164249	-0.176458	0.0811681	-0.121663	-0.148127	0.187784	0.287906	0.145122	-0.0369266	-0.10334	-0.150966	-0.162029	-0.0501776	0.120281
23	0.184865	0.273407	-0.151803	-0.213447	-0.0244826	0.195376	0.169669	0.10292	0.107832	0.0557414	-0.141059	-0.280127	-0.282062	-0.0899052	-0.0872832
	vstr bold feedback 2
time from feedback	-8	-6	-4	-2	0	2	4	6	8	10	12	14	16	18	20
pt
1	-0.134678	0.00424611	0.297891	0.208636	0.0891736	0.52382	0.88429	0.25015	-0.310123	-0.464241	-0.0540229	0.14449	-0.163642	-0.0261036	0.0866078
2	-0.0891941	-0.379027	0.090236	0.297894	0.625241	0.604297	0.161142	0.466004	0.0778662	0.0709369	-0.263239	-0.294408	-0.238566	-0.158656	-0.536967
3	-0.327051	-0.361863	-0.117253	0.0845477	0.241047	0.00154144	0.17589	0.686836	0.187356	-0.068875	-0.383444	0.0228336	0.125249	-0.139809	-0.0868339
4	-0.329603	-0.196277	-0.395781	-0.175226	-0.00330091	0.362104	0.301143	0.105861	0.320874	0.260737	0.1781	-0.0559382	0.12161	0.288403	0.206936
5	0.200455	0.0293057	-0.0766008	0.0387116	0.330618	0.308437	0.0344489	-0.0502193	0.0398485	-0.00192036	-0.162967	-0.127906	0.0295119	-0.108186	-0.0954042
6	-0.00743742	0.162541	0.220968	0.351477	0.536572	0.711294	0.500481	0.155975	-0.165213	-0.03805	-0.00920335	0.121149	0.0639614	-0.0171945	0.00176558
7	0.0874644	0.209336	0.0338972	0.135262	0.0502108	0.123147	0.354505	0.453806	0.106527	0.172963	0.066214	-0.294216	-0.10305	0.0534731	0.0691825
8	-0.00257177	-0.230744	-0.111185	0.196543	0.117803	0.354921	0.510314	0.47131	0.137534	-0.250869	-0.334732	0.0603244	0.289684	0.035388	-0.092352
9	-0.150174	-0.148811	-0.284699	-0.16296	0.133368	0.292316	0.177961	-0.0172831	-0.0625394	0.00153047	0.0353604	0.112276	0.282021	0.202506	0.116368
10	-0.125381	0.0310619	0.0963653	0.0993205	0.292769	0.16443	0.080637	0.0893541	0.159625	-0.117357	-0.354803	-0.0455538	-0.0693436	-0.297339	-0.274841
11	0.0927324	-0.0669776	-0.0361372	0.182675	0.278849	0.189516	0.111282	0.212435	-0.182743	-0.270943	-0.153186	-0.163013	0.0226888	-0.0758248	-0.143488
12	-0.17977	0.0437551	0.206033	0.170534	0.338981	0.556421	0.332427	0.120367	-0.130979	-0.164268	-0.207006	-0.311275	-0.115594	0.138441	-0.124347
13	0.129354	-0.00685557	-0.209246	-0.234044	0.15662	0.271624	-0.0180554	0.00988914	0.00184406	-0.0411674	-0.0685205	-0.135134	-0.00576044	0.076662	-0.0927964
14	-0.0267131	-0.104124	-0.0587993	0.173188	0.24874	0.392169	0.257177	-0.0280269	-0.168535	-0.172263	-0.1463	-0.289868	-0.305753	-0.243809	-0.29409
15	0.108333	0.0304125	0.00208206	0.30536	0.384467	0.693966	0.472881	0.211295	0.235546	0.25141	0.0453712	-0.0312062	0.000774625	-0.0276273	-0.323958
16	0.0118319	0.0607572	0.095202	0.0694177	0.0845668	0.560791	0.118297	-0.24425	-0.311713	-0.354514	-0.44685	-0.578889	-0.133457	0.0331003	-0.0519433
17	-0.079097	-0.00322376	-0.0768658	-0.171224	0.174238	0.343656	0.0860011	-0.376974	-0.484662	-0.0423916	-0.0680538	-0.193831	-0.085033	0.00416395	-0.00860612
18	0.243385	0.0218577	0.0825924	0.428851	0.252288	0.338916	0.043043	0.220409	0.275804	-0.0858986	-0.303151	0.222583	0.168736	0.172134	-0.316252
19	0.127205	0.258476	0.0602218	-0.0200674	0.296322	0.624431	0.468722	-0.241485	-0.359865	-0.393723	-0.0175402	-0.18414	-0.499896	-0.226033	-0.0854639
20	0.183423	-0.0293233	-0.143956	-0.172171	-0.0642824	0.149118	0.393749	0.0860039	0.0798202	0.0979282	-0.0726927	0.0180969	-0.232457	-0.151156	-0.000400365
21	-0.188472	-0.0498857	0.0487115	0.022625	0.158793	0.286768	0.212146	0.294787	0.212664	0.0845512	0.0505151	0.192059	0.207866	0.274882	0.0694548
22	0.173438	0.04093	-0.0628964	-0.0206918	0.165781	0.238647	-0.0327547	-0.0540656	-0.0240307	-0.0371023	-0.181967	-0.0809162	-0.0107478	-0.0575824	-0.282846
23	-0.0761515	-0.432644	-0.312761	0.430295	0.606014	0.804832	0.171328	-0.365498	-0.290264	-0.406893	-0.644681	-0.40045	-0.156291	-0.230083	-0.227658
	vstr bold no bet
time from feedback	-8	-6	-4	-2	0	2	4	6	8	10	12	14	16	18	20
pt
1	-0.112566	-0.128646	0.0500902	-0.1317	-0.294906	-0.312733	-0.0442996	0.154829	0.114586	0.111965	0.15038	0.145744	0.0508837	-0.211075	0.105014
2	-0.0472317	-0.0573615	-0.32408	0.118331	-0.097758	-0.303177	-0.0907104	-0.0118018	0.0746098	0.119112	0.0499414	0.149854	0.251568	0.106004	0.141084
3	0.013685	0.0288288	-0.0892963	-0.00736838	-0.00346262	-0.0143862	-0.0684507	-0.0109953	-0.0564134	-0.119997	0.00721318	0.11998	0.00381534	-0.0673379	0.092965
4	-0.0434475	0.0497354	0.0519783	0.0581487	-0.0320287	0.0681264	-0.0975276	-0.138245	0.00425629	-0.0899749	-0.153951	-0.0354845	0.0229855	-0.0127107	0.1583
5	-0.110406	-0.186653	-0.243287	-0.309313	-0.393076	-0.638473	-0.185489	0.372791	0.0194073	0.0134969	-0.0784746	0.0392094	0.387569	0.224084	-0.0786207
6	-0.030634	0.10437	0.00849418	0.0774728	-0.32444	-0.457412	-0.242325	0.0779824	0.16997	0.0138992	-0.124197	-0.0106988	-0.0715481	0.176788	0.137056
7	-0.114553	-0.0516993	0.0563387	0.0253581	-0.0907313	-0.155164	-0.104912	-0.0349212	-0.26841	-0.207103	-0.0894577	-0.0964728	-0.149962	0.062328	0.166097
8	-0.0463948	-0.142075	-0.195523	-0.234011	-0.586032	-0.575	-0.194372	0.426466	0.448966	0.307965	0.0340909	0.160687	-0.0274167	-0.103478	0.117313
9	-0.0502561	-0.0857674	-0.106535	-0.0251017	-0.119904	-0.0834055	-0.0344009	0.084229	0.0670938	0.0288098	-0.127317	-0.15169	0.0205135	-0.0268109	0.0516343
10	-0.239355	-0.280138	-0.296671	-0.130613	-0.269922	-0.560859	-0.274254	-0.0272247	0.200918	0.0401725	-0.0261016	0.0703474	0.235558	0.178571	0.137495
11	0.068065	-0.0662047	-0.0229711	0.053424	-0.124433	-0.129382	-0.312741	0.0847231	0.258928	0.0551332	-0.000786049	-0.0485619	0.000366639	0.152494	0.0741645
12	0.161831	-0.0177443	0.05153	-0.256124	-0.568807	-0.145456	-0.131164	-0.140519	0.0126049	0.151022	-0.00770058	-0.15551	0.103905	0.135212	0.247354
13	0.202456	0.0273292	-0.18752	0.0665221	-0.111933	-0.255998	-0.0850178	-0.0138601	0.102455	0.188785	-0.0544253	0.0360235	0.108343	0.0751576	0.0433401
14	-0.224334	-0.0768855	-0.289027	-0.236716	-0.412414	-0.349842	-0.253329	0.260734	0.256156	-0.0148815	-0.187016	-0.00510474	-0.298068	-0.204654	0.135178
15	0.224391	0.162243	-0.00932781	-0.0602429	-0.109665	-0.192668	-0.157291	-0.134268	0.109503	0.418088	-0.0451917	-0.148634	0.0762668	0.0837288	0.066595
16	0.0877536	0.0270937	-0.103679	-0.203571	-0.275217	-0.151018	-0.188064	-0.0955384	0.109222	0.113005	0.166585	-0.031886	-0.101059	-0.0387226	0.0844557
17	0.11224	-0.0716029	-0.072587	-0.402917	-0.0602679	0.12089	0.15072	0.274279	0.168703	0.320865	0.356541	0.0711383	-0.149252	0.0940258	0.135748
18	-0.0110313	-0.0446053	-0.0653308	0.0500489	-0.0998822	-0.0979404	0.00443499	0.217697	0.127958	0.0119364	-0.0116426	0.14717	0.182155	-0.037534	-0.101349
19	0.0643614	0.211529	-0.0701845	-0.342084	-0.0531457	0.000505134	0.0964359	0.146071	-0.0332652	0.159053	0.380642	0.280705	0.0220142	0.126981	0.17941
20	-0.0547979	-0.101822	-0.128485	-0.363732	-0.545478	-0.414674	-0.316154	0.0855318	0.260962	0.366345	0.0298477	-0.33558	-0.0598204	-0.0332312	-0.0395919
21	0.285711	0.260204	-0.0282345	-0.00658911	-0.0520411	-0.0595584	-0.157173	0.153636	-0.0652281	0.0179201	0.141889	0.0245086	0.0273461	0.0691246	0.0807414
22	0.157406	0.0452687	0.0829229	0.093012	-0.0238859	0.00222683	-0.266069	-0.161853	0.0291997	0.196004	0.106201	0.145075	-0.0294399	0.0304428	-0.0736619
23	-0.0498259	-0.128912	-0.247205	-0.273329	-0.149829	-0.155221	-0.250145	-0.0825389	0.316716	0.571088	0.295131	0.061761	0.131219	0.277152	0.178236
	vstr bold bet
time from feedback	-8	-6	-4	-2	0	2	4	6	8	10	12	14	16	18	20
pt
1	-0.270827	-0.1763	0.122557	0.419371	0.236945	-0.0487437	0.0984188	0.014656	-0.115321	-0.264358	0.10245	0.203431	0.165926	-0.183873	-0.140854
2	0.197823	-0.0198433	-0.0514768	0.614552	0.273062	-0.0920525	-0.488315	-0.0585883	-0.277491	-0.282011	-0.223899	-0.0287031	-0.176334	-0.0553918	-0.089687
3	0.203233	0.153475	0.00981673	0.135335	0.169317	-0.0536417	-0.286565	-0.0307586	-0.0410566	-0.161652	-0.0648134	-0.0715373	-0.126792	0.0198283	-0.170083
4	0.103873	0.0230619	-0.132377	0.0394125	-0.348155	-0.445777	-0.541552	0.0408679	0.113113	-0.0337792	0.0705705	-0.0475751	-0.168599	-0.260107	-0.316552
5	-0.147552	0.00014076	-0.00682338	0.0993639	0.133181	-0.00198744	-0.292469	0.00699473	0.152058	0.15443	0.0843342	-0.102702	0.0712341	0.057449	0.00372194
6	0.00536706	0.136533	0.0877929	0.215492	0.161507	0.0349184	-0.277648	-0.215345	0.105299	0.183477	0.190368	0.038188	0.0698999	-0.1025	-0.0416773
7	-0.112677	-0.0401634	-0.0390617	-0.0706039	-0.187925	0.105407	0.236796	0.060735	0.0639973	-0.0517456	-0.140332	-0.0448976	0.0433761	0.080389	0.0104242
8	-0.185468	-0.158559	0.280076	0.314695	0.122604	-0.232431	-0.228963	0.170193	0.0889479	-0.171027	-0.102091	-0.0520792	0.118193	-0.260578	-0.30256
9	0.0701519	0.114195	0.170574	0.24651	0.0962081	0.0198416	-0.0484052	-0.147163	-0.0552363	0.161653	-0.0907608	-0.136231	0.163826	0.154112	-0.0343885
10	0.0894504	0.00881838	-0.0770788	0.258677	0.186749	-0.285554	-0.179072	-0.0138051	0.0379721	-0.156004	0.035182	-0.0837613	-0.154915	-0.0830165	-0.0727591
11	0.127664	0.0619154	0.127363	0.236835	0.182271	0.0595548	-0.0987459	-0.07369	0.0176753	0.113033	0.161658	0.123037	0.155702	0.116964	0.0829246
12	0.0941879	0.248658	0.0679237	0.0232631	0.0212957	-0.0905098	-0.224325	-0.279317	-0.136114	0.145721	0.291496	0.059823	-0.113794	-0.0498826	0.0173235
13	0.128387	0.115123	0.205026	0.176699	0.254112	-0.0881346	-0.300249	0.0111702	0.117748	0.0647515	0.130655	0.0646841	0.113905	0.147479	0.0237602
14	0.121218	-0.0367063	-0.0937979	-0.0667339	-0.167649	-0.480404	-0.427144	-0.0636456	0.127758	0.123018	0.0495397	-0.0130386	-0.00735766	0.064502	-0.0118667
15	0.0855331	0.0152472	-0.102195	0.0369104	0.116996	0.151013	-0.0564263	0.0415749	0.188459	-0.00954541	0.104118	-0.149637	0.0929468	0.137649	0.139139
16	-0.0575803	0.0116064	0.0397913	-0.0360599	0.200352	0.205517	-0.0677948	-0.0610156	-0.021417	0.0392966	-0.00262742	-0.0921492	-0.0197467	-0.0832482	-0.107104
17	-0.149637	0.0416091	0.0917726	-0.0756132	0.115972	0.0352942	0.0974682	-0.0277181	0.00363635	0.106563	0.0224015	-0.07743	-0.123396	0.0691753	-0.061185
18	0.0787057	-0.0452831	0.00170184	-0.00691729	0.299117	-0.236349	-0.236348	0.296608	0.0507931	0.00752949	-0.289892	0.197897	0.267884	0.0866105	-0.0679025
19	0.0449008	0.140471	0.0575999	-0.126753	-0.0514385	0.0696963	-0.16039	-0.120071	-0.0600673	0.233092	0.123011	0.0655102	-0.135403	-0.140305	-0.00578764
20	-0.000212539	-0.0302098	-0.0909864	-0.102033	0.14155	0.0317097	-0.112968	-0.207341	0.0223408	-0.0372008	0.104598	0.193327	0.297741	0.0405078	0.0745806
21	0.105209	-0.00381935	-0.053974	-0.00736097	0.0716037	-0.0238946	-0.138043	-0.0312973	-0.108229	0.046468	-0.0249326	0.0337697	0.0430541	-0.127038	-0.0494779
22	0.17887	-0.0890874	-0.0243761	0.147573	0.204625	0.0192563	0.00967369	-0.204083	-0.0762765	-0.00503543	-0.132782	-0.178441	0.124188	0.017697	-0.0923934
23	0.135319	0.0551552	-0.0248784	0.0340713	0.173027	-0.0534607	-0.307668	-0.269121	-0.0584468	0.151242	-0.158083	-0.347483	-0.128051	-0.0100309	-0.130637
	dstr bold feedback -2
time from feedback	-8	-6	-4	-2	0	2	4	6	8	10	12	14	16	18	20
pt
1	-0.275908	-0.451196	-0.0378548	0.321609	-0.0660231	-0.40552	-0.172362	0.236833	0.434459	-0.15281	-0.0835903	0.583308	0.339477	-0.190386	-0.0662964
2	0.10471	-0.193773	-0.149704	-0.0758516	-0.412161	-0.935542	-0.445744	-0.332132	-0.31359	-0.125777	0.782097	0.0833777	0.165496	0.388842	0.000188207
3	0.0630014	0.502829	0.707395	1.0572	0.842511	0.620106	-0.0454318	0.134948	0.127429	-0.406995	-0.144646	0.623385	-0.302165	-0.114594	0.208918
4	0.033832	0.0449904	0.0141566	0.300468	-0.0302271	0.0405955	0.0471525	-0.23265	0.108973	0.280015	-0.0774873	-0.603608	0.339789	-0.300569	-0.799841
5	-0.0499026	-0.00833765	0.0726949	0.321601	0.0592347	-0.262931	-0.129574	-0.0759395	0.0943417	0.0767278	0.0121434	0.0671576	-0.11728	0.103367	0.282085
6	-0.221761	-0.459931	-0.0137805	0.0713265	0.0970255	-0.17932	0.128974	0.0408797	0.114879	0.361945	0.633973	0.426032	0.300124	-0.120725	-0.334269
7	-0.473438	-0.488781	-0.0504114	0.252146	-0.268834	-0.561759	-0.155394	0.398651	0.220453	0.0228558	0.162531	0.102062	-0.0544759	0.25516	0.21785
8	-0.383934	-0.314712	0.00903751	0.309968	-0.110642	-0.236044	-0.0661161	0.264285	-0.157206	-0.341739	0.162035	0.459787	0.133551	0.0878935	-0.0563766
9	-0.442214	0.256846	0.681723	1.03187	0.402539	-0.171791	-0.227353	-0.462837	0.0420452	0.0058751	-0.590711	0.0558516	-0.140556	0.190397	-0.332785
10	0.0623121	-0.155843	0.142339	0.216734	-0.211056	-0.685027	-0.486096	0.496759	0.776419	0.397015	-0.109033	-0.0745862	0.189114	-0.446619	-0.304193
11	0.246638	-0.237231	-0.0786591	-0.102839	0.662919	0.0207636	0.0786764	-0.446941	-0.00310016	0.846294	0.547213	0.700388	-0.0066393	-1.25396	-1.67182
12	0.00368244	-0.0761392	-0.0947656	0.266667	0.491817	0.39952	0.102336	-0.227524	0.138273	-0.0352278	-0.20155	0.560687	0.536387	0.266782	0.113111
13	0.510783	0.206663	0.29169	0.042397	-0.307005	-0.457669	-0.151178	-0.0517677	-0.0599696	0.151502	-0.022686	0.0128989	-0.0574286	-0.150773	0.000294461
14	-0.0459494	0.00396294	0.40194	0.366782	-0.176599	-0.191553	-0.285611	-0.267689	-0.180059	-0.291325	0.0665223	0.110241	-0.0809942	0.0835226	-0.0498518
15	-0.0207294	-0.0978443	0.00369753	-0.100293	0.0688406	0.191048	0.265687	-0.0752126	-0.180852	-0.300817	0.136538	-0.272278	-0.309985	-0.0381231	0.147015
16	-0.390088	0.0608514	0.154838	-0.0783215	0.0420598	0.161485	0.0553176	-0.388226	-0.144377	-0.340179	-0.234569	-0.17966	0.194205	0.53627	0.417905
17	-0.0972491	-0.116676	-0.123366	0.0330558	-0.0833558	-0.134992	-0.114079	-0.133483	0.00450362	0.00262339	0.0972657	0.292946	-0.06576	-0.37987	-0.133196
18	0.198015	0.0203191	-0.115861	0.245402	0.276948	0.212384	0.551616	0.250055	0.172108	-0.186893	0.435126	0.123035	0.0184369	-0.261869	-0.36696
19	-0.0228978	0.167621	0.107112	-0.0193552	-0.184217	-0.013129	-0.146588	-0.34219	-0.0327308	0.309007	0.403408	0.134353	-0.14819	0.103308	0.15732
20	-0.126596	-0.065153	0.140665	0.0753155	0.137475	0.169823	0.115403	0.140086	-0.0110441	0.00948746	0.29966	0.144151	0.109004	-0.155185	0.237548
21	-0.426556	-0.236861	-0.235257	-0.252606	-0.246586	-0.40822	-0.404123	0.0039579	0.0482107	-0.132159	-0.0389639	0.145035	0.21908	0.118293	0.160698
22	0.063688	0.096989	0.14212	0.276889	0.498004	0.249599	-0.437763	0.0248117	0.492913	0.249517	-0.0514194	0.121153	-0.0327057	-0.472977	-0.0529109
23	-0.131498	-0.291181	-0.0174363	0.325606	0.274774	1.04144	0.5816	-0.0192657	-0.409014	-0.673001	0.0529031	-0.167427	-0.315473	-0.0413969	-0.0678075
	dstr bold feedback -1
time from feedback	-8	-6	-4	-2	0	2	4	6	8	10	12	14	16	18	20
pt
1	-0.116357	-0.132907	0.117311	0.636387	-0.0592451	-0.677805	-0.224669	0.406033	0.428239	-0.50325	-0.41081	0.253393	0.360554	-0.168943	-0.278673
2	-0.0787926	0.0611267	-0.0341607	0.204723	-0.14945	-0.620431	-0.347618	0.291555	0.00463882	-0.267902	-0.0568051	0.361668	0.183451	-0.0529353	0.0248819
3	-0.0280858	0.0391583	0.190695	0.123275	-0.054107	-0.0107634	-0.500722	-0.364435	0.0589636	-0.164187	0.00847531	0.0603219	-0.173611	0.101483	-0.0253336
4	-0.110523	0.0271578	0.100184	0.0512478	0.139934	0.141413	0.115759	0.460678	-0.101909	-0.157059	-0.0912746	0.184029	0.272884	-0.073161	0.0014798
5	0.0687465	0.0721863	0.502802	0.237103	-0.787692	-0.152394	-0.123572	0.167905	0.475204	0.157938	-0.150762	-0.0273604	-0.264075	-0.338883	0.0481337
6	-0.00479073	-0.0712669	-0.199807	-0.0163994	-0.172999	-0.202417	-0.142893	0.120932	-0.00845095	-0.245077	-0.0954275	0.147827	-0.016508	-0.248006	-0.327896
7	0.0665345	-0.0323045	-0.0828701	0.00215423	0.00300237	-0.284306	-0.115494	0.0415761	0.0965688	0.0219582	-0.0787246	-0.0259837	0.0925342	0.170475	0.114591
8	-0.402902	0.462489	1.09863	0.0618331	-0.506437	-0.646017	-0.0540843	0.428924	0.0930447	-0.255625	0.439165	0.319534	-0.154361	-0.514365	-0.262374
9	-0.0634689	-0.117625	0.00890734	0.0609283	-0.227422	-0.212485	0.174041	0.216104	0.18156	0.0542511	-0.0704561	0.025824	-0.198108	-0.288791	-0.268166
10	-0.102638	-0.221319	0.162942	0.22652	-0.050007	-0.403823	-0.120833	0.665066	0.364638	-0.312204	-0.274883	0.324728	0.334318	-0.249383	-0.267713
11	0.0222485	-0.25047	0.0384989	0.120922	-0.176672	-0.445358	-0.17798	0.0541428	0.216485	-3.48077e-05	-0.0595461	0.202358	0.144243	-0.176014	-0.0282212
12	-0.397234	-0.114458	0.23787	0.296061	0.308871	0.0535425	-0.054813	0.400451	0.0674493	0.00553311	0.113826	-0.119006	-0.0388144	-0.119328	-0.13832
13	-0.182723	-0.187885	-0.109408	-0.0306906	-0.350531	-0.463107	0.0297252	0.353177	0.49969	0.272624	-0.121689	-0.11062	0.0608245	-0.260373	-0.194098
14	-0.0752935	-0.337307	-0.110703	-0.219038	-0.322605	0.0987783	0.0860447	-0.427747	-0.303651	-0.455346	-0.162196	0.458887	0.558604	0.216934	0.190841
15	-0.232611	-0.461782	-0.0374441	0.348125	-0.190375	-0.391525	-0.271353	-0.0216802	0.153115	-0.0729261	-0.10985	0.0824714	0.247725	0.101872	-0.0217157
16	0.1681	-0.189298	0.0673069	0.00893105	-0.078651	-0.181863	-0.168094	0.0442862	-0.0331719	0.0200036	0.113649	0.260012	0.332913	0.0926006	0.00579644
17	-0.112156	-0.0805779	0.201262	-0.0562028	-0.440433	-0.115609	0.11944	0.371049	0.0217297	-0.186349	0.175063	0.457244	0.230653	-0.0165336	-0.0642413
18	0.0871615	-0.0913556	-0.112391	0.11169	0.0411955	-0.0532218	0.0232826	0.00587221	-0.100519	-0.142274	-0.0712602	0.118721	-0.266757	-0.206924	-0.0454699
19	-0.286548	0.157876	0.324453	0.361622	-0.303429	-0.319254	-0.0902827	0.321436	0.48221	0.108146	-0.0479322	-0.247685	-0.314287	0.151475	0.347284
20	0.339032	0.376439	0.142977	-0.104435	-0.66588	-0.56471	-0.531637	0.342261	0.197384	-0.303273	-0.250221	-0.190637	-0.180379	-0.217708	0.281137
21	0.141983	0.0213109	0.171145	0.361284	-0.368815	-0.382857	-0.0433889	-0.0454326	-0.104746	0.0923885	0.111291	0.0205568	0.0223801	-0.0428703	-0.153387
22	-0.184404	-0.276842	-0.139441	-0.177539	0.0742572	-0.0752783	-0.0133501	0.49125	0.381569	0.132831	-0.139553	-0.0592757	0.02416	0.0655143	-0.021767
23	-0.0115828	0.159016	0.36037	0.109258	-0.0988418	0.0803079	-0.00341746	0.220414	-0.0412834	-0.250613	-0.128935	0.0412677	-0.0553002	0.0339719	-0.144054
	dstr bold feedback 1
time from feedback	-8	-6	-4	-2	0	2	4	6	8	10	12	14	16	18	20
pt
1	-0.0633804	-0.473588	-0.0397425	0.0571179	-0.380427	-0.456485	-0.11306	0.671562	0.398307	-0.435759	-0.291104	0.140701	0.21549	-0.0506373	-0.136076
2	-0.278406	-0.272899	0.285875	0.230526	-0.221745	-0.366865	0.10297	0.227491	0.163508	-0.142341	-0.0691202	0.023114	0.0822207	-0.299962	-0.259374
3	-0.101885	-0.115539	-0.0323551	0.0498391	0.0817912	0.219596	0.123174	0.216024	0.224822	0.0716345	-0.162602	-0.0523861	-0.0180107	-0.0831483	-0.0511447
4	-0.0278833	-0.158937	-0.010034	0.0283783	-0.168824	-0.392031	-0.201905	-0.11735	-0.0055122	-0.000742378	-0.0222891	-0.0300679	-0.095486	-0.164004	-0.126026
5	0.397489	-0.0298648	-0.0368703	-0.262145	-0.311049	-0.265208	-0.136475	0.527641	0.180433	0.610076	-0.232797	-0.693253	0.20837	-0.00775837	-0.482357
6	0.167504	-0.29177	-0.219056	0.144509	-0.185286	-0.414367	-0.0138934	0.557408	0.435084	0.120699	-0.160217	0.130444	0.246894	-0.205593	0.163668
7	0.0711985	-0.108088	-0.158358	-0.0727185	-0.00948583	-0.122509	-0.274634	0.132327	0.171122	-0.117617	-0.109935	0.0631733	-0.141928	-0.269986	-0.282528
8	-0.0282894	0.15957	0.0648186	-0.183444	-0.674655	-0.825352	-0.145423	0.773122	0.433304	-0.35336	-0.0506195	0.616459	0.290569	-0.102784	0.0593437
9	-0.0521287	-0.0885051	0.00158372	0.116683	0.0325988	-0.201481	-0.0247659	0.15042	0.218369	0.0370493	0.0545909	0.249261	0.200048	0.232713	-0.0224618
10	0.0409672	-0.223027	0.0721222	0.234533	0.302538	-0.227109	-0.0923561	0.229773	-0.0345862	-0.23539	-0.194823	0.214755	0.162897	-0.214646	0.0743225
11	-0.165317	-0.195063	0.323335	0.308629	0.0799494	-0.036201	0.0655826	0.21147	0.283757	-0.191714	-0.0398022	0.123546	0.0153099	0.108439	-0.316722
12	0.094687	-0.0452832	0.166955	0.0446063	-0.149381	-0.354834	0.0417777	0.336077	0.155629	0.275036	0.00275742	0.0437733	0.0927662	-0.0655626	-0.325673
13	-0.215395	-0.246815	0.187148	0.00189846	-0.368792	-0.488359	0.020172	0.389862	0.371462	0.160844	0.219262	-0.0784705	-0.0645565	-0.19849	-0.28092
14	0.187379	0.16299	-0.110774	-0.429263	-0.530235	-0.124795	-0.107718	0.154232	-0.252771	0.170666	-0.521282	0.00047305	0.150298	0.174724	0.0802992
15	0.289857	0.0750947	0.0483296	0.359284	-0.0542803	-0.29909	-0.057591	0.429095	0.312888	-0.103316	-0.245021	-0.074765	0.326039	0.411932	-0.2102
16	-0.016337	-0.154598	0.0397971	-0.00435847	-0.00219535	-0.214126	-0.150086	0.116453	-0.109389	-0.102885	-0.073874	-0.151645	0.00610957	0.164676	-0.111153
17	-0.115607	-0.0393284	0.152675	-0.00847125	-0.157409	-0.212627	0.139178	0.270546	-0.0411702	-0.304358	-0.309466	-0.400136	-0.523777	-0.213848	0.00976369
18	-0.244297	-0.0153722	-0.0804007	0.0587062	-0.0819814	-0.0197559	0.109543	0.214701	0.251265	0.00665883	-0.00375714	0.241883	0.2949	0.101829	0.0559644
19	0.268232	0.250305	-0.195246	-0.0992238	-0.288519	-0.0522182	0.0757504	0.424955	0.457095	0.0129548	-0.0748967	-0.000615905	0.041146	0.127496	0.0342967
20	-0.0722405	-0.0806059	-0.0201939	-0.317794	-0.604639	0.284363	0.133683	-0.0110278	0.419304	0.192144	0.33448	0.0557248	0.232349	-0.0622993	0.102897
21	0.359748	0.258201	0.525276	0.209839	0.0286534	-0.0843574	0.260511	0.600921	0.378392	-0.195464	-0.0444897	0.032382	0.0687338	-0.209793	-0.32793
22	-0.0110807	0.221191	0.105923	0.164174	0.0616582	-0.16487	0.217382	0.47502	0.243853	-0.00427027	0.108963	0.164059	0.143435	-0.0829926	-0.0690667
23	0.0986288	-0.069833	-0.0729526	0.0701042	-0.166712	-0.0908914	0.0325849	0.45647	0.146919	0.0124469	-0.207344	0.179023	-0.168255	-0.231483	-0.330977
	dstr bold feedback 2
time from feedback	-8	-6	-4	-2	0	2	4	6	8	10	12	14	16	18	20
pt
1	0.0100891	-0.586292	0.0860899	0.583829	0.0906523	-0.110477	0.236335	0.799047	0.52139	-0.456189	-0.412785	0.202894	0.128197	-0.510796	-0.251956
2	-0.180226	-0.37342	-0.0165454	0.356641	0.252667	0.291475	0.433152	0.791146	0.321266	-0.113472	-0.0304656	0.229433	-0.524775	-0.413628	-0.465187
3	-0.145693	-0.471566	-0.525733	-0.0239948	0.0268931	-0.0190033	0.215362	0.553639	0.0349374	-0.208904	-0.0244931	-0.00102553	0.287104	0.0681433	-0.163564
4	0.123813	0.0921013	0.189515	-0.00561686	-0.130738	0.213237	-0.11918	-0.0517312	-0.124734	0.122681	0.0686932	0.387191	0.332348	-0.0525992	0.11213
5	-0.0665807	-0.0712475	0.0570741	0.179544	-0.0726339	-0.244069	0.139441	0.0864764	0.0270223	-0.125015	-0.10198	0.191365	0.120141	0.159529	-0.067995
6	0.000786871	-0.124618	0.347989	0.555464	0.0676556	-0.226279	-0.114327	0.329001	0.17616	-0.168402	0.0247313	0.450781	0.228473	-0.0594753	-0.0892128
7	-0.0396213	0.0974524	0.238124	0.354886	-0.0653668	-0.129576	0.267351	0.532463	0.370442	-0.00407902	-0.0809859	-0.122693	-0.119726	0.0395034	-0.0408385
8	-0.168197	-0.36558	0.146541	0.367242	-0.188207	-0.248289	0.345207	0.647211	0.0473799	-0.322042	-0.0512705	0.36097	0.059291	-0.232254	-0.0374267
9	-0.107244	-0.197216	-0.00215899	-0.0242495	-0.0445959	-0.0529291	0.150147	0.245198	0.133947	0.0769837	-0.0747297	0.0574541	-0.0175627	-0.0758525	0.00902646
10	0.0187256	-0.244661	-0.0647089	0.241535	0.185421	-0.331006	-0.0379686	0.367084	0.19755	-0.149495	-0.227782	-0.0415778	0.260219	-0.0395819	-0.247307
11	0.0778902	-0.0381286	-0.0395652	0.248533	0.17208	0.0241583	0.0628597	0.552486	0.0869795	-0.0334468	-0.296765	-0.1248	0.130327	-0.113777	-0.0907966
12	-0.0317973	-0.120088	-0.293732	0.172492	0.0125786	0.147673	0.0933717	0.453666	0.358762	-0.0431593	-0.240397	-0.0842779	0.122807	0.0436447	-0.0580381
13	-0.127782	-0.192461	0.00410175	0.112645	0.0852843	0.0658716	0.0480471	0.117696	-0.146573	-0.162703	0.0452247	0.089398	0.0859244	-0.149837	-0.0272229
14	-0.169801	-0.242652	0.143972	0.275727	-0.0570279	0.0391487	0.263407	0.140842	-0.0340807	-0.207134	-0.0873369	0.061473	0.0232163	-0.109782	-0.203076
15	0.125429	-0.18669	-0.105091	-0.102891	0.203656	0.431693	0.292326	0.40581	0.329808	0.21637	-0.00111377	0.0581918	0.392786	0.338807	0.0516955
16	-0.0363332	-0.0801061	-0.318077	0.0811045	-0.0849625	-0.326962	-0.0522697	0.344723	0.162636	-0.0745413	-0.0870557	0.0233007	0.0282665	-0.026162	0.0596079
17	-0.343902	-0.176519	0.310197	0.179941	0.0976162	0.0540561	0.147064	0.145341	-0.0909081	-0.10543	0.0660315	0.106534	0.0143512	-0.127092	-0.23211
18	-0.136014	-0.0426024	-0.0193828	0.0755479	0.163649	0.0509294	0.189197	0.267219	0.312552	-0.00329483	-0.0795548	-0.216516	-0.0396753	0.182049	-0.0705842
19	0.0618447	0.293126	-0.0520668	-0.0628047	-0.0624871	0.251984	0.261896	-0.0446638	-0.20293	0.0824448	0.104292	0.0151758	-0.426883	-0.322874	-0.0459836
20	0.00620912	-0.0954991	-0.127198	-0.0998719	0.0674183	-0.0166375	-0.029354	0.126916	0.0457615	0.0493377	-0.0096156	0.0353663	0.070409	-0.0774718	-0.014147
21	-0.245594	-0.288912	-0.0358974	0.0381409	-0.00296286	0.155999	0.117537	0.321538	0.041162	-0.0838539	-0.14399	0.091264	0.0881467	0.0374654	-0.0142503
22	-0.0566359	-0.319138	0.0684595	0.314325	0.13389	-0.121653	0.0303827	0.332035	-0.00334533	-0.0316863	-0.295435	0.0131157	0.072714	0.000896395	-0.147102
23	-0.283533	-0.253786	0.0147751	0.299928	0.0829705	-0.282864	0.430802	0.0990109	0.0464145	-0.00642094	-0.0754504	0.458329	0.249967	-0.209447	-0.284473
	dstr bold no bet
time from feedback	-8	-6	-4	-2	0	2	4	6	8	10	12	14	16	18	20
pt
1	-0.120881	-0.349151	0.126387	0.375803	-0.00496249	-0.553366	-0.199142	0.351765	-0.0466375	-0.23039	-0.0567626	0.289586	0.338581	-0.153999	-0.282309
2	-0.254618	-0.250458	-0.00548325	0.146645	-0.22728	-0.382463	-0.139235	0.237	-0.0735697	-0.261494	0.0306111	0.354322	0.204175	-0.0753948	0.068841
3	0.00337121	0.0197173	-0.111065	0.0188261	-0.113422	-0.0286656	-0.109945	0.0663116	-0.197868	-0.100327	-0.0600944	-0.101743	-0.0087818	0.00691954	0.13812
4	-0.107068	-0.0373882	0.0391168	0.0735745	0.0403624	0.0733406	-0.0482073	-0.0690969	-0.00332904	-0.103551	-0.0405929	-0.135241	-0.0479486	0.0395928	0.14877
5	-0.0241761	-0.130538	0.227208	-0.151933	-0.318165	-0.388915	-0.0782553	0.142253	0.0709165	-0.297559	-0.0716551	0.328444	0.279273	0.114762	-0.151821
6	0.0275639	-0.145819	0.0761602	0.100859	-0.0995996	-0.209212	-0.000738066	0.104451	-0.128691	-0.47251	-0.391117	-0.120284	0.0137089	0.0232921	-0.012789
7	-0.0454978	-0.0147839	-0.0206632	0.00917595	-0.0967119	-0.117422	-0.173908	-0.149961	-0.210476	-0.242158	-0.193014	0.0145658	0.138196	0.0580646	0.0599211
8	0.00765371	-0.210021	0.347448	0.76185	-0.178481	-0.652643	-0.183265	0.573403	0.28794	-0.196738	0.0569923	0.413277	0.185637	-0.269718	-0.176567
9	-0.0578821	-0.0647466	0.0251273	0.0868885	0.012383	-0.00406398	0.0307926	0.0172906	-0.0232212	-0.13285	-0.240674	-0.0991831	0.109934	-0.00846158	0.043622
10	-0.112593	-0.495696	-0.0775769	0.261087	-0.148856	-0.155502	-0.198031	0.0917764	-0.0184729	-0.402479	-0.210118	0.212758	0.298985	0.0769104	-0.027173
11	0.0101389	0.0882387	-0.11129	0.0507482	-0.131618	-0.137705	-0.37259	0.0373405	-0.136648	-0.228674	-0.30321	0.0486416	0.135127	0.0489404	0.0101901
12	0.00884118	-0.0383299	-0.04706	0.12144	-0.00504358	-0.100531	-0.213788	-0.220954	-0.11753	-0.0917389	-0.178928	-0.16604	0.021733	0.0295101	0.0772481
13	-0.126293	-0.141096	0.0496679	0.00344829	-0.208136	-0.0690273	0.0585234	0.100041	-0.199692	-0.359326	-0.0652147	-0.200575	-0.0134111	0.019184	0.113457
14	0.185133	-0.34905	0.173746	0.222534	-0.0915528	-0.0608338	0.502657	0.534951	-0.257723	-0.402747	-0.304587	-0.0951296	-0.00721544	-0.0119972	0.0127745
15	0.0692425	-0.0033373	0.296832	0.220139	0.0127309	-0.247897	-0.289134	0.0712044	-0.108671	0.127965	-0.0504763	-0.0608255	0.0431794	-0.0859482	-0.163978
16	-0.0105918	0.0477719	0.0914306	0.0461675	-0.122939	-0.0630677	-0.0129252	0.0319591	-0.0494756	-0.168406	-0.0409894	0.109827	0.00405242	-0.00910581	-0.0736655
17	-0.199324	0.00366957	0.125852	-0.0584048	-0.158243	-0.274868	0.0557801	0.218288	-0.0259542	0.0247225	0.015252	-0.0188368	0.0208735	0.0981037	0.122983
18	0.141608	-0.0567319	0.0545938	-0.0251077	-0.154127	-9.00497e-05	-0.154215	-0.128339	0.0053509	-0.131753	-0.0689159	0.106259	0.133011	0.0561162	0.0534727
19	-0.153662	0.0361958	0.125264	-0.13203	-0.152114	-0.0119191	0.281418	0.185338	-0.133675	0.0533068	0.173681	0.0982792	-0.0808889	0.0407009	0.30994
20	-0.106952	-0.0293494	-0.00240981	0.12648	-0.353516	-0.295149	0.00638581	-0.207249	0.170116	0.0033519	0.052531	0.145182	-0.225022	-0.178565	0.0931958
21	0.146666	-0.0582504	0.0781374	0.166973	-0.0650032	-0.306042	-0.0964578	0.0736028	0.137732	-0.156353	-0.110688	0.0161183	0.116422	0.140776	-0.0499621
22	0.105181	-0.137095	-0.203506	-0.00889275	-0.181085	-0.116468	-0.124162	0.02178	-0.129417	-0.290041	-0.00281483	0.126884	0.0397406	-0.0483272	-0.114304
23	0.0185073	-0.136031	-0.00142152	-0.031355	-0.0782305	-0.122062	-0.334459	-0.0618154	-0.0203925	0.128192	0.227203	0.0690953	0.00877355	0.0888333	0.024264
	dstr bold bet
time from feedback	-8	-6	-4	-2	0	2	4	6	8	10	12	14	16	18	20
pt
1	-0.167977	-0.326161	0.0263151	0.640907	0.294491	-0.129948	0.0907898	0.427972	0.0120557	-0.571274	-0.357489	0.305231	0.486194	-0.112505	-0.402026
2	0.239712	0.0276884	0.264385	0.475773	0.425192	0.0869944	0.0860863	0.150791	-0.0401318	-0.368423	-0.218438	0.111043	0.00598582	-0.359969	-0.188134
3	0.224849	0.0708558	0.133987	0.107056	0.131067	0.0558427	-0.144178	0.028984	0.0874956	-0.0442605	-0.121553	0.0715327	-0.0653987	0.00380232	-0.221165
4	-0.0470053	0.163494	-0.307805	-0.0871843	-0.048071	-0.171505	-0.241485	0.226444	-0.069845	0.0743919	0.186001	0.171745	-0.13381	-0.0808924	-0.128846
5	-0.20824	-0.0810239	0.0377958	0.138737	0.115748	0.00508106	0.0248905	0.164042	0.0831144	-0.0188089	0.0829688	0.0161664	0.0778961	0.0441409	-0.164518
6	-0.0508158	-0.138564	-0.0121066	0.297371	0.258413	0.00537079	0.0686749	0.180261	0.0702267	-0.0972059	-0.0992112	0.0404157	0.178538	-0.103382	-0.171737
7	-0.121551	-0.0848056	-0.00820511	0.105628	0.0943725	-0.0186975	0.104293	0.106534	0.0632732	-0.129421	-0.156458	-0.113823	-0.0484973	-0.0273074	-0.0189578
8	-0.252199	-0.220301	0.425687	0.377974	-0.145598	-0.245171	0.238128	0.429221	-0.174852	-0.427939	-0.191623	0.107284	0.0580868	-0.324738	-0.166171
9	-0.00489384	-0.0222543	0.0434004	0.103564	0.0417821	-0.0203249	0.0294094	-0.0265224	-0.00334227	-0.177658	0.118164	0.121335	0.231398	0.170225	-0.0288635
10	-0.125803	-0.251301	-0.0751792	0.309999	0.30172	0.0909256	-0.249685	0.0612245	0.218129	0.0164889	-0.187412	0.0653892	-0.109557	0.0526572	-0.323924
11	0.126662	-0.000913857	-0.0771728	0.147515	0.25443	0.0940526	-0.0842171	0.0414727	0.0763958	-0.0252254	0.159369	0.207166	0.233796	0.0214036	-0.0840362
12	-0.00888247	-0.0498331	0.089247	0.200728	0.160207	-0.111589	-0.14007	-0.00405636	0.0711151	0.0236547	-0.0356703	0.220238	0.00220911	-0.0265177	-0.0552339
13	-0.0513207	-0.0797264	0.0390501	0.233192	0.0940436	-0.00714426	0.18183	0.162416	0.112452	-0.143831	-0.0591752	0.367819	0.162243	0.0451192	-0.0142378
14	-0.175692	-0.074059	0.258133	0.0984253	-0.106654	-0.292899	0.0545006	0.341512	0.11272	-0.0363349	0.0778107	0.11762	-0.0452601	-0.0717686	-0.136608
15	0.0710112	-0.165757	-0.0782457	0.0764542	0.337943	0.146452	-0.0645539	0.0682837	0.187402	-0.0460343	-0.0403755	0.143894	-0.0109872	0.0344925	-0.0421615
16	-0.0578998	-0.0107613	-0.0280772	0.177706	0.189836	0.203098	0.191415	0.219608	0.0275957	0.00382464	-0.174456	-0.00702273	0.0647089	-0.213531	-0.176508
17	-0.0958362	-0.0480389	0.0316463	0.0510118	-0.00867912	0.00687157	0.0575422	0.128933	-0.133952	-0.152856	-0.104935	0.0677001	-0.0682997	-0.162814	-0.0421395
18	-0.0290023	0.128138	0.110543	0.163843	0.582931	0.0228947	-0.0719445	0.0882935	-0.0156436	-0.0861928	-0.0328884	-0.0203644	0.0954252	-0.0912705	-0.155114
19	-0.0679339	-0.0411576	0.109754	0.0989299	0.179018	0.368324	0.0751317	-0.190157	-0.197768	0.079997	0.297341	0.0617675	-0.142846	0.0203536	0.115921
20	-0.0358612	-0.0700322	-0.0275534	0.137305	0.0783573	0.0372131	0.141184	0.0308358	-0.0888204	-0.116754	-0.064861	0.0818144	0.130225	-0.02663	-0.106848
21	-0.106974	-0.129742	-0.0107015	0.107851	0.0285741	-0.093513	-0.160965	0.0295148	-0.0361836	-0.0641476	-0.141674	0.107347	0.0240563	-0.209324	-0.145698
22	-0.00139402	-0.173604	0.211916	0.353585	0.0715025	-0.135958	-0.192685	-0.110401	-0.0743009	-0.0137034	-0.205432	-0.0200013	0.144403	0.125309	-0.16205
23	-0.109802	-0.128608	0.188153	0.225736	0.195564	0.0472134	-0.0705724	0.24891	0.0695987	-0.36515	-0.412601	-0.0890447	0.199809	-0.0587744	-0.0763108
	gpe bold feedback -2
time from feedback	-8	-6	-4	-2	0	2	4	6	8	10	12	14	16	18	20
pt
1	0.14154	0.175059	-0.145358	0.0446546	0.40205	-0.252561	-0.657541	-0.0479883	0.0427951	-0.169858	-0.29029	0.568548	0.637872	0.0551173	-0.316293
2	0.471426	0.551143	0.466973	0.00647856	-0.324564	0.0333598	-0.587922	-0.589245	0.116372	-0.168403	0.256063	0.18686	0.121759	0.45202	0.683444
3	0.300896	0.646618	0.390646	0.511797	0.791367	0.28383	-0.22201	-0.0301702	-0.251642	-0.0358461	0.581536	0.479882	-0.120643	0.0804673	0.306127
4	-0.321684	0.136127	0.0132574	0.0425836	-0.0117383	-0.198901	-0.347596	-0.314295	0.301133	0.403406	0.406578	-0.596453	0.146406	-0.399967	-0.314265
5	-0.255506	-0.192345	-0.219055	-0.125674	-0.13631	-0.16288	-0.116732	0.231916	0.0119807	-0.102444	-0.19066	0.0564283	0.14594	0.11756	-0.101339
6	-0.0372431	-0.104644	0.250053	0.00428897	0.459698	-0.0989791	-0.0618225	-0.40116	0.1285	0.565035	0.597987	0.355284	-0.157531	-0.252188	-0.0146056
7	-0.314938	-0.143805	-0.249748	-0.26879	-0.16018	-0.232934	-0.15628	0.200758	0.458694	0.566361	-0.0148317	-0.175443	0.0548212	0.0551013	0.285234
8	0.121759	-0.167312	0.0106017	0.29915	-0.147165	-0.254906	-0.40987	-0.125565	-0.0994373	0.0752516	-0.310398	0.136166	0.347279	-0.146523	0.134824
9	-0.182649	0.25611	0.346059	0.384244	0.183034	-0.013755	-0.0493479	-0.446568	-0.0333813	-0.267812	-0.510745	-0.00206684	-0.445066	-0.286819	-0.369306
10	0.241587	0.0420668	-0.0177609	0.281591	0.0793766	-1.17247	-0.568053	0.316029	0.336747	-0.021631	0.0866577	0.110651	-0.103658	-0.397037	-0.42229
11	0.492764	-0.398851	0.231495	-0.0310365	0.398981	0.0178015	-0.612642	-0.34638	0.10086	0.106188	0.0433481	0.83797	1.10763	0.707729	-0.471953
12	-0.163192	0.188768	-0.405698	-0.319128	0.295851	0.611907	-0.0385625	-0.352765	-0.183568	0.449962	0.226366	-0.00457854	-0.293483	0.32562	0.184378
13	0.388454	0.213185	0.108217	0.138895	-0.0613893	-0.355698	-0.683381	-0.18889	0.36046	0.130091	-0.221289	-0.242435	-0.0263322	0.0660117	-0.0025014
14	0.0878581	-0.19558	0.00247674	0.311852	0.379621	0.0218805	-0.409407	-0.146709	0.0579611	-0.0202328	-0.294705	-0.161831	0.105602	0.034674	-0.318646
15	0.228923	0.30033	0.250721	-0.291139	0.217744	0.109751	0.190408	-0.0169798	-0.199258	0.0593046	-0.0756433	-0.17838	-0.230014	0.0298631	-0.045329
16	0.15025	-0.402415	-0.187272	-0.0248133	0.0628318	0.105981	-0.590441	-0.29823	-0.218947	0.202803	-0.163824	-0.0143726	0.0249978	0.260083	0.23587
17	-0.163952	-0.345057	-0.394062	-0.0763901	-0.0550211	-0.231281	-0.324229	-0.134137	-0.0100415	0.154811	0.150009	0.203352	0.134925	-0.00134108	-0.0942209
18	-0.0403398	-0.200706	-0.145198	0.119707	0.358265	0.113375	0.180204	0.170914	0.406457	-0.512464	0.130564	-0.410578	-0.484915	-0.258957	-0.175047
19	0.296611	0.378232	0.170566	-0.31521	0.0779764	0.0505055	-0.491504	-0.230967	0.213648	0.621951	0.0777691	-0.174344	-0.192949	0.00302663	0.19731
20	0.0944587	0.116308	0.0601058	-0.135081	0.109796	0.156878	0.148114	-0.0670809	-0.0742938	0.0707444	0.101698	-0.347043	0.0699415	-0.0931023	-0.0654622
21	-0.299247	-0.231862	-0.238761	-0.342293	-0.190055	-0.0834064	-0.261782	-0.34556	-0.061634	0.181771	0.189646	-0.0758933	0.0513327	0.341456	0.417279
22	0.125574	-0.106396	0.0594012	0.269597	0.284461	0.0106165	-0.557062	0.152493	0.634073	0.189806	-0.26398	-0.117799	0.380569	-0.0280922	0.16608
23	-0.0805807	-0.369402	-0.31511	0.284891	0.0677566	0.838493	0.256628	-0.463928	-0.371333	-0.0497027	-0.262536	-0.315657	-0.307227	-0.0149103	-0.0835351
	gpe bold feedback -1
time from feedback	-8	-6	-4	-2	0	2	4	6	8	10	12	14	16	18	20
pt
1	-0.0497147	-0.0753043	0.0680931	0.36482	0.0980307	-0.585345	-0.480438	0.261927	0.111735	-0.0934868	-0.319822	0.000970238	0.333469	0.252868	-0.0772247
2	0.303645	-0.00378833	0.0229303	-0.0144771	-0.165593	-0.323711	-0.359377	-0.32397	0.255174	-0.0710238	0.0363662	0.0549944	0.198548	0.137338	-0.0296297
3	0.148227	0.0389205	0.104106	0.0388745	0.161934	-0.0521684	-0.545294	-0.567839	-0.089726	0.0793095	-0.0684531	0.0733524	-0.0290477	0.119997	0.0025746
4	-0.072611	-0.00257861	0.149227	0.0569338	0.110318	0.11819	0.207154	0.28091	-0.0058831	-0.0472617	0.0139148	0.233348	0.104828	-0.0568648	-0.172623
5	0.278119	0.269551	0.53888	0.531208	-0.35243	-0.193129	0.330427	0.692092	0.6619	-0.179124	-0.477695	-0.109189	-0.160116	0.0434412	0.0443511
6	0.144326	-0.0980087	-0.170824	-0.170924	-0.103347	-0.154463	-0.258181	0.0195229	0.0239875	0.160881	0.107055	0.0570411	-0.109278	-0.135159	-0.186875
7	0.0312692	0.0512747	-0.0420088	-0.0451718	0.0940385	0.19992	-0.00562365	-0.249835	0.0160569	0.187538	0.0491556	-0.136073	-0.00387061	0.126614	-0.21282
8	0.5481	0.546687	0.193667	-0.258047	-0.264698	-0.264989	-0.0623055	0.410206	0.173891	0.606948	-0.0130429	0.151958	0.310736	0.330548	0.0811319
9	0.0347914	-0.10841	-0.14657	-0.0982432	-0.0400957	-0.127679	-0.0254298	0.138756	0.254908	0.0861424	-0.073271	-0.0962067	-0.0965166	-0.0286737	-0.148197
10	-0.053345	-0.22977	-0.0366409	-0.00102263	-0.299954	-0.745172	-0.0549083	0.393185	0.043603	-0.0404827	0.487611	0.553183	0.180657	-0.102258	-0.0445571
11	0.182334	0.000409808	-0.0864715	-0.0476626	-0.289597	-0.326699	-0.379764	-0.0612071	0.221778	0.0328615	-0.235925	0.071007	0.0993223	-0.0278236	0.194207
12	-0.467211	-0.0116117	-0.172034	-0.0814729	-0.189502	-0.13506	-0.432416	-0.058581	0.36933	0.343842	0.31363	0.00725317	0.0624117	0.102832	0.118966
13	-0.103579	-0.244364	-0.365426	0.158446	-0.296533	-0.77805	-0.514367	0.278408	0.872466	0.374668	-0.382461	-0.184286	0.0960251	0.120962	0.0384166
14	0.569498	0.793411	0.37648	0.0145569	0.188042	-0.285623	-0.516442	-0.175889	0.0808306	-0.102278	0.390444	0.324201	0.308682	-0.200642	-0.336452
15	-0.215132	-0.366512	-0.128836	-0.17862	-0.23034	-0.355992	-0.2394	0.0425755	0.562595	0.0764778	-0.0105847	0.0622183	0.256909	0.0625129	-0.0679216
16	0.0232645	-0.0705974	-0.0121152	-0.132668	-0.0569814	-0.106005	-0.0932602	-0.178983	-0.0238157	0.107528	0.306942	0.114294	0.342864	0.264814	-0.121937
17	-0.101743	0.0143699	0.0879168	-0.224506	0.127643	-0.0517172	0.257654	0.30691	-0.0498634	0.144022	0.128809	0.164542	0.130211	-0.202831	0.0435375
18	-0.00700605	-0.0123027	0.100594	0.477798	0.255093	-0.0630724	0.0295084	0.0948207	-0.0937269	-0.118484	-0.141847	-0.139407	-0.180923	-0.105452	-0.197865
19	-0.148561	0.0430036	0.0842798	0.110073	-0.252794	-0.116499	0.0240921	0.143767	0.238678	0.307179	-0.138828	-0.268249	-0.108405	0.593056	0.270827
20	0.455954	0.361261	0.408189	-0.264579	-0.366521	-0.334105	-0.273466	0.0045714	-0.294827	0.147371	0.341685	0.197723	-0.202725	0.424873	0.327686
21	0.392545	0.0469001	0.00958997	0.0249309	-0.317231	-0.372784	-0.382405	-0.150188	-0.0714809	0.356804	0.178595	-0.085746	-0.0247424	0.112851	-0.0017509
22	0.0636964	-0.353306	-0.0276528	0.382253	0.132152	-0.0323045	-0.0892926	0.245556	0.244833	0.151599	-0.11695	-0.145984	0.135951	0.0184152	-0.315139
23	0.316338	0.302883	0.00159669	0.0109668	-0.111425	0.0693892	-0.119854	-0.152746	-0.055123	0.109598	-0.184169	-0.155758	-0.00238614	0.254411	-0.213222
	gpe bold feedback 1
time from feedback	-8	-6	-4	-2	0	2	4	6	8	10	12	14	16	18	20
pt
1	0.0106628	-0.182999	-0.0720052	0.191617	-0.262761	-0.309347	-0.170881	0.511056	0.171249	-0.17964	-0.272651	-0.0109362	0.146563	-0.134212	-0.338737
2	0.0104411	-0.119916	0.0482895	0.00101014	0.0209556	-0.00483623	-0.0814255	-0.0673023	-0.00512511	0.193156	-0.292533	-0.462463	0.0440886	0.0889144	-0.00672962
3	-0.083994	0.0524036	-0.130743	-0.0603994	-0.014145	0.268086	0.13921	0.0461503	0.00470741	0.0709366	-0.0744031	-0.0788941	0.0305885	0.0247291	0.157983
4	-0.118666	-0.136872	-0.0903724	-0.136293	-0.315288	-0.247964	-0.187793	-0.0595602	0.141129	0.172109	-0.0158239	-0.0923591	-0.130925	-0.186689	-0.187856
5	0.158734	-0.0691402	-0.18439	-0.5788	-0.196765	-0.222809	-0.0155881	0.447754	0.55517	-0.0499052	-0.312299	0.029332	-0.0493717	0.0489954	0.18046
6	-0.143075	-0.161344	0.188683	-0.157215	-0.31649	-0.251036	0.16361	0.118363	0.290004	0.282381	0.0517788	-0.141254	-0.0122002	0.259045	0.313663
7	0.0853061	-0.269993	-0.253585	-0.303225	-0.387907	-0.169454	-0.054895	-0.0467877	-0.105509	-0.118208	-0.0804796	-0.0422362	-0.0439804	0.142196	0.194391
8	-0.0687333	-0.0380477	0.00503993	0.0561801	-0.48493	-0.692403	-0.67939	0.294492	0.496804	-0.335563	-0.228326	0.229064	0.634749	0.0474799	0.515202
9	-0.0489445	-0.12548	-0.0662607	0.0421852	-0.0612613	-0.0544136	0.0122325	-0.00243545	0.155877	0.108322	0.165666	0.240978	0.195429	0.242559	0.0348494
10	0.147269	-0.00430068	0.189801	0.0970558	-0.171083	-0.453584	-0.0580032	0.403371	0.0305471	-0.226174	-0.0688592	0.157721	-0.0455195	-0.0299971	-0.00140691
11	0.118264	-0.0473135	-0.0947123	0.137057	0.0737093	-0.0530485	0.14504	0.235628	0.406634	0.122559	-0.0873778	0.0418642	0.0972506	0.0553702	-0.129425
12	0.374846	0.208206	-0.146233	-0.395139	0.0840827	0.145041	-0.170386	0.148778	0.161846	0.0753935	-0.155817	0.0395655	0.0242682	0.435131	-0.0776953
13	0.197576	0.0683954	-0.140143	-0.215121	-0.302486	-0.332481	-0.217369	-0.0138899	0.346357	-0.00306185	0.0682736	0.0366531	-0.0903986	-0.29487	-0.263616
14	0.0916749	-0.29479	-0.446412	-0.339491	-0.360699	-0.0192417	0.123932	0.341467	0.177247	0.178437	-0.310603	-0.00534449	0.208719	0.245508	-0.149593
15	0.255719	0.0625319	0.0875261	0.232034	-0.0792626	-0.072374	0.0266219	0.071175	0.135173	-0.2404	-0.256423	0.10315	0.158279	0.192404	0.23256
16	0.0254748	-0.0919537	-0.00324452	-0.0749492	-0.0280248	-0.225336	-0.113794	0.0172185	-0.152328	-0.2515	-0.0255666	-0.219303	-0.0851083	0.151972	0.217778
17	0.107937	-0.041219	-0.0260613	0.107	0.0990705	0.0277338	-0.0302563	-0.137679	0.0878967	-0.0942049	-0.460579	-0.272363	-0.252972	-0.301241	-0.390101
18	0.0676604	-0.0636262	0.0563791	-0.000690572	-0.0625177	-0.096245	0.0155964	0.118816	0.324203	-0.0438141	0.023429	0.19446	0.320598	0.172667	-0.271176
19	0.498274	0.362672	0.054545	-0.0254216	-0.166191	-0.152772	0.136874	0.235728	0.155253	0.223095	0.110449	0.100799	0.055059	0.269682	0.242126
20	0.141651	-0.327734	-0.212522	0.0180985	-0.051645	0.0318778	-0.0380393	0.0735272	0.147929	0.277591	0.392623	0.241663	0.435352	0.293154	-0.116517
21	0.344136	0.141598	0.0677395	0.063092	0.0944258	0.251004	0.00897751	-0.120087	0.154918	-0.046811	0.117971	0.11698	0.115939	0.0679655	-0.0459693
22	0.0859397	-0.0769394	0.0826859	0.303704	-0.0620657	-0.375224	0.135502	0.623274	0.48608	0.0650888	-0.144578	-0.147965	0.150916	0.173116	0.0407823
23	0.0232074	0.0282662	-0.133054	-0.0232247	-0.0437916	0.105325	-0.15553	0.182231	0.120663	0.165069	0.0418455	0.0504958	-0.192442	0.0838507	-0.0485851
	gpe bold feedback 2
time from feedback	-8	-6	-4	-2	0	2	4	6	8	10	12	14	16	18	20
pt
1	-0.290785	0.0546367	-0.0515324	0.423601	0.27338	0.320256	0.197755	0.209129	0.150292	-0.075311	-0.328096	0.226731	-0.02854	-0.0454565	0.287586
2	0.186794	-0.0504208	-0.383453	-0.114719	0.271967	0.389221	0.326025	0.145192	0.311505	0.208891	0.0588271	-0.00995907	-0.218443	-0.151233	-0.529225
3	-0.155754	-0.382851	-0.248909	-0.249428	-0.0766139	-0.0042124	0.241851	0.389651	0.136351	0.00549085	-0.272925	-0.196124	0.0788292	0.0860694	-0.0944031
4	0.0820603	-0.0491086	0.0120344	-0.0717451	0.0543451	0.429783	0.221827	0.211412	-0.124667	0.0395635	0.0510871	0.078293	0.322676	0.165732	-0.00160063
5	-0.185661	-0.147074	-0.0478946	0.409071	-0.106317	-0.125868	0.0851416	0.160233	-0.0892709	0.00447589	-0.175072	0.0573116	0.124761	-0.0648908	-0.233408
6	0.196674	-0.131286	0.133373	0.131297	0.267998	0.174658	0.0281392	0.133317	0.170271	-0.0886496	0.0855169	0.201671	0.126443	0.0020748	-0.201664
7	0.0660042	0.218243	0.107055	0.0202689	0.0772718	0.276562	0.306464	0.265748	0.326339	0.351414	-0.173912	-0.155894	0.0461478	0.0591939	0.0918611
8	-0.179513	-0.352462	0.0347194	0.0750788	0.190327	0.148754	0.0897018	0.256945	0.0278611	0.0247256	-0.122002	0.19007	0.0602343	-0.178004	-0.123449
9	-0.0547896	-0.0510039	-0.101215	0.0478198	0.0789752	0.0409017	0.0364569	0.143649	0.0686446	0.00238886	-0.0167551	0.00229563	-0.0899887	-0.105399	-0.077245
10	-0.222126	-0.395681	0.0665721	0.325014	0.145162	-0.303206	0.143156	0.366702	-0.0763871	-0.309776	-0.189795	0.138644	0.146065	-0.0915905	-0.122479
11	0.114629	0.00355074	-0.197516	0.099207	0.179774	0.25195	-0.00381575	0.150812	0.0816956	0.0478892	-0.139095	-0.000256037	0.12531	0.234726	-0.277954
12	0.153478	0.144659	-0.244328	-0.00381967	-0.0232729	0.0781778	0.0805174	-0.0395874	0.0758655	0.151481	-0.247589	-0.289318	0.0397421	0.336356	0.00846797
13	-0.0319404	-0.170134	-0.00789832	0.0606563	0.100424	0.0651185	0.00949028	-0.0548876	-0.0908825	-0.186837	-0.194233	0.0581524	0.126193	-0.111752	-0.0903532
14	0.109032	-0.248954	-0.0405638	0.249362	0.328282	-0.0533818	-0.273787	-0.0298148	0.0993377	-0.163306	-0.159069	-0.101287	0.118997	0.115754	-0.266372
15	-0.02495	0.0425819	0.0113853	-0.018114	0.0462369	0.282485	0.122116	-0.062327	0.226066	0.160417	0.0758053	0.323742	0.319738	0.190052	-0.171232
16	0.163997	-0.208151	-0.324694	0.00203604	-0.151632	-0.128499	-0.292401	-0.255858	0.0222256	-0.031689	-0.277734	-0.328494	0.0509319	0.291623	0.00364733
17	-0.136418	-0.109998	-0.0890648	0.0806115	0.338036	0.0427541	-0.00685113	-0.146443	0.0218321	0.0176733	-0.0562802	-0.0551686	0.116401	0.100578	0.00493733
18	0.101477	-0.0491476	-0.171224	0.0917094	0.351127	0.150087	-0.105935	0.116321	0.367943	0.213634	-0.425809	-0.179251	0.0309742	0.0431605	-0.0907749
19	0.243395	0.00743481	-0.287917	-0.250504	0.291836	0.278072	-0.156854	-0.0884011	0.198921	0.263389	0.119813	-0.106957	-0.310644	0.0444864	0.158301
20	0.159325	-0.0483935	-0.115908	0.00760988	0.123027	0.121486	0.108428	-0.00958532	0.00600469	-0.0459896	-0.0351073	-0.15434	-0.0428087	0.0866942	0.0323163
21	-0.0370382	-0.138579	-0.0411614	0.039272	0.041671	0.269213	0.235652	0.113251	0.262722	0.130071	0.0460831	-0.0927916	0.0489079	-0.0168232	0.0329405
22	0.166826	-0.0132923	0.00184969	0.23317	0.218574	-0.0543781	-0.263576	0.169921	0.202219	-0.109693	-0.139219	0.0429631	0.161086	-0.00536321	-0.339953
23	-0.231907	-0.608261	-0.256484	0.0383546	0.4434	0.351814	0.402731	-0.0817345	0.112478	-0.0680686	0.118027	-0.0969586	-0.0668754	-0.0567706	-0.287652
	gpe bold no bet
time from feedback	-8	-6	-4	-2	0	2	4	6	8	10	12	14	16	18	20
pt
1	0.0593452	-0.166382	-0.109757	0.149575	-0.224103	-0.232101	-0.207251	0.0178486	0.0825625	0.151233	0.0812207	0.148458	-0.0294727	0.0366284	-0.0289898
2	-0.00784656	0.0607805	-0.153683	-0.123661	-0.00418235	-0.101608	-0.299708	-0.122327	0.17405	0.112747	0.030161	0.0876566	0.114776	0.124737	0.124384
3	-0.0116905	0.269272	-0.0722102	-0.122161	-0.0229768	0.177252	-0.0241121	-0.241704	-0.131517	0.00713005	-0.0437676	-0.273007	-0.138502	0.0391326	0.242555
4	-0.107586	-0.00160621	0.110948	0.125462	0.0883166	0.10255	-0.0591967	-0.186418	-0.178613	-0.10279	-0.0540646	-0.1311	-0.017626	0.0792151	0.229228
5	0.271934	-0.0174502	-0.10203	-0.466211	-0.338969	-0.195007	0.0275168	0.0353135	0.0240162	-0.141129	0.0336185	0.187521	0.0529848	-0.162085	0.0719452
6	0.0324502	0.0711071	-0.0956434	-0.190959	-0.24185	-0.0413374	0.271313	0.108859	-0.03222	-0.296423	-0.104566	-0.138926	0.0336912	0.013086	-0.00124105
7	-0.0333868	0.0336146	-0.0268226	-0.0191988	-0.0132753	-0.258166	-0.27132	-0.268335	-0.190715	-0.267052	-0.23588	0.00853124	-0.0267362	0.0760775	0.0983052
8	0.346167	0.134903	0.0684028	-0.0157803	-0.411813	-0.330675	0.0428664	0.311105	0.36698	0.174426	0.165243	0.0901588	0.252693	-0.106404	-0.197754
9	0.0626285	-0.0641253	-0.0908902	-0.0297207	0.0779043	0.0109819	0.00253101	-0.0285297	0.0207424	-0.0796561	-0.289001	-0.133215	0.0974286	0.0959527	0.10846
10	-0.266961	-0.427813	-0.0230909	0.139519	-0.0770668	-0.11755	0.0502938	0.167476	0.166454	-0.388856	-0.369558	-0.0493155	0.272557	-0.096683	-0.131833
11	0.0893528	0.0594976	-0.0666492	-0.0643199	0.0069027	0.0499081	-0.240629	-0.176865	-0.0282453	-0.017775	-0.111758	-0.158339	-0.0121585	0.142793	0.0509204
12	0.274801	0.178967	-0.184483	-0.205938	0.0466765	0.362197	-0.139263	-0.402208	-0.401218	0.125612	-0.0653862	-0.363477	-0.254195	0.270805	0.436743
13	0.0537452	0.00240798	-0.249839	-0.141987	-0.113729	0.0420938	-0.0614818	0.297975	0.107219	-0.168532	0.0324653	0.118785	0.0878448	-0.0372088	-0.0547754
14	-0.013566	-0.142439	-0.398087	-0.220473	-0.215669	-0.208922	0.0242888	0.821973	0.461754	0.193397	-0.389798	-0.233594	0.111575	0.249213	-0.118394
15	0.0253026	0.00616691	0.0496527	0.117094	0.0441625	-0.11124	0.154711	0.140956	0.243646	0.201202	0.0208425	0.0934976	0.0486231	0.0300874	0.0677248
16	0.193742	0.0849403	-0.0945798	-0.0640832	0.0423479	-0.0970501	-0.0166026	0.0115664	0.141507	0.0135042	-0.105237	-0.139708	-0.0316762	0.116568	0.0298307
17	0.099219	-0.123601	-0.116045	0.115984	-0.186137	-0.319459	-0.104507	0.128292	0.272158	0.0582618	-0.177357	-0.0755598	0.0123306	0.0597653	-0.0594407
18	0.141315	-0.184134	-0.152355	0.0912996	0.0578343	-0.11311	-0.169166	-0.0197146	0.0366616	-0.042648	-0.145482	0.138748	0.267479	0.0584716	-0.0428217
19	-0.0735157	0.158906	-0.222975	-0.379032	-0.0360319	0.181233	0.211042	-0.169107	-0.227092	0.0855253	0.137392	-0.0661728	0.0880128	0.240568	0.15034
20	0.0169803	0.309507	-0.0150363	-0.437002	-0.55712	-0.272393	0.234217	-0.092575	0.151284	0.056262	0.154064	0.0129587	-0.0150686	-0.0170611	0.0442259
21	0.121557	0.171246	-0.0857961	-0.131226	-0.265652	-0.261736	-0.22396	-0.283308	0.104912	-0.108144	-0.141213	-0.0301148	-0.140649	0.179627	0.142437
22	-0.0719812	-0.126594	-0.308773	0.0101187	-0.088768	-0.192887	-0.0215875	-0.0518854	-0.0131531	-0.149933	0.000807258	-0.148334	-0.0734301	0.109628	-0.116983
23	0.102444	-0.0999775	-0.239996	-0.0122948	0.0654013	-0.121703	-0.415295	-0.0553934	0.250622	0.162936	-0.0227591	-0.146445	0.114273	0.150486	-0.0857268
	gpe bold bet
time from feedback	-8	-6	-4	-2	0	2	4	6	8	10	12	14	16	18	20
pt
1	-0.24445	-0.412831	-0.0786108	0.110285	0.206876	0.252503	0.315175	0.450405	0.0251025	-0.190693	-0.0552483	-0.083044	0.188859	-0.0720465	-0.0228928
2	-0.0743491	0.0501232	0.0359981	0.181653	0.365504	0.22331	-0.0189357	-0.118533	0.137411	0.111317	-0.0668589	-0.0590504	-0.240507	-0.183297	-0.199103
3	0.383589	0.252332	-0.00513174	-0.172619	0.1178	-0.010143	-0.0931307	0.0202997	0.0940181	0.156483	-0.0901539	-0.227086	-0.0877807	0.144965	-0.0835328
4	-0.0432621	0.228607	-0.363885	-0.41607	-0.103451	0.0192235	-0.196449	0.034038	-0.111012	-0.0684415	0.0611353	0.0451952	-0.218911	-0.0208785	0.0997062
5	-0.0622566	-0.134586	0.00323433	0.132166	-0.104433	-0.264421	-0.121496	0.107162	0.0980185	0.0206242	0.0513814	0.134274	0.0685236	-0.0213841	-0.117302
6	-0.0597184	-0.171906	0.111744	0.163874	0.255686	0.215536	0.187793	-0.130018	-0.297706	-0.0892111	0.00561866	0.145178	-0.217174	0.0222715	0.0912708
7	0.0434115	0.0213732	-0.0151384	0.108377	0.3015	0.0776694	-0.0484784	-0.0389746	-0.0347462	-0.171242	-0.177524	-0.13284	0.00178668	-0.0993344	-0.14772
8	-0.0291757	-0.15853	0.0787253	0.311945	0.271693	-0.133676	0.134975	0.229495	0.0432255	-0.249685	-0.188884	0.0650391	0.0224932	-0.0706523	-0.146992
9	0.0679821	-0.0966033	-0.0445645	0.108534	0.0926461	0.0848955	-0.121748	-0.0542586	0.10359	0.0870747	0.0395183	0.0493262	0.206171	0.133966	-0.0836321
10	-0.138634	-0.23537	0.0457176	0.384239	0.273926	-0.0125189	-0.341812	-0.0244396	0.153031	0.0116152	-0.333969	-0.0408088	-0.0312861	-0.0427193	-0.288792
11	-0.136167	-0.0869258	0.0438051	0.120764	0.335895	0.421082	-0.176036	-0.138911	0.0954895	0.182167	0.025154	0.101906	0.129961	0.115924	0.189817
12	0.0531491	0.137918	-0.108817	-0.0468451	0.308703	0.27886	-0.102127	-0.235568	0.0429685	0.351475	0.159118	-0.0993355	-0.144867	-0.0674519	-0.0953449
13	0.0776732	0.123	-0.0718033	0.124164	0.240137	0.276882	0.15075	0.0531156	0.174148	-0.123732	-0.107134	0.119159	0.00934025	-0.00386842	0.0364769
14	0.0257382	-0.17859	-0.080498	0.0393951	0.11539	-0.378393	-0.180222	0.214489	0.251545	0.00962384	-0.306436	0.0059794	0.218052	0.087563	-0.143958
15	0.0149446	-0.0585945	-0.106882	0.0102311	0.245842	0.165649	-0.0153051	0.0381702	0.0175113	-0.160024	-0.0216065	0.0284617	-0.0705291	0.0896771	-0.190053
16	-0.0177559	0.00470581	0.108263	0.093959	0.321407	0.278892	0.180801	-0.159505	0.0403055	0.110156	-0.0801734	-0.103726	0.0405721	-0.168234	-0.142508
17	0.0913305	-0.0448971	-0.0309058	0.127639	0.0707616	0.0203982	-0.014502	-0.107054	0.0889119	-0.0940364	-0.111535	-0.122994	-0.118866	-0.0630737	0.0229532
18	0.133092	-0.100722	-0.0740231	-0.0391901	0.347588	0.0506385	-0.318296	0.0667669	0.412542	0.0262062	-0.0159599	0.12438	0.356745	0.284351	-0.0895097
19	0.0214442	-0.147429	-0.123928	0.0727286	0.416497	0.260253	-0.041797	-0.128083	-0.0961	0.367647	0.0381361	-0.217779	-0.0654163	0.203266	0.0935273
20	0.0604053	0.018983	0.0126183	0.0118465	0.130475	0.241971	0.164432	-0.0693683	-0.0757409	0.182431	0.131394	0.0664656	0.058046	0.13139	-0.0618594
21	-0.0273998	-0.0233857	-0.151859	0.00357699	0.208472	0.182638	-0.0876936	-0.112061	-0.0718421	0.0980911	-0.0809473	-0.120884	-0.029314	-0.00464527	-0.0953153
22	0.0571033	-0.225824	-0.0433977	0.218626	0.156898	-0.0383055	-0.520738	-0.2448	0.185139	-0.00125377	-0.424156	-0.139206	0.270741	0.186588	-0.253685
23	0.00443498	0.0854286	-0.0770431	0.239626	0.50596	0.201263	-0.12756	0.0453623	-0.188023	-0.156331	-0.0559237	-0.164508	-0.0421844	0.201558	0.0461243

## Sheet: Fig3d
	decision window to GPe feedback window correlation with (z)
pt	gpe	dstr	vstr	ifg	rlpfc	pmf	ins
1	-0.0539967	0.0301935	0.0602124	0.0661369	0.0271397	-0.00353299	-0.0439724
2	0.0823742	0.162755	0.00479635	0.167354	0.0590892	0.152151	0.107172
3	0.142178	0.0701747	0.0636397	0.0451663	0.065603	-0.0264964	-0.0376394
4	0.0715165	0.0296579	0.0101639	0.0793199	-0.0559659	0.0179043	0.129664
5	-0.0182913	-0.00953644	-0.0349872	0.0341905	-0.1065	0.0176207	-0.0387945
6	-0.00825048	0.0499635	0.100553	0.0524401	0.0612819	0.0420858	0.00667743
7	0.10625	0.0212831	-0.00764063	0.127208	0.0854005	0.0174981	0.0606702
8	0.037037	0.0225013	0.0470596	0.0105756	0.0443792	-0.0205244	0.0160819
9	0.0725357	0.104772	0.0237657	-0.0274941	-0.152022	-0.185224	-0.146249
10	-0.0721638	-0.0656489	-0.0246348	-0.107387	-0.0548752	-0.155729	-0.109908
11	0.0125139	0.0274299	0.0913841	0.0963192	-0.0215594	0.0110684	0.0280751
12	-0.00262672	0.000137171	-0.0161131	0.0519602	0.0199992	-0.0241998	-0.0292081
13	0.00274804	0.01358	0.0287728	0.0167483	0.0152284	-0.0194105	-0.0300117
14	0.0432064	0.0537596	0.0191288	0.0342248	0.113736	0.0533485	0.0311495
15	0.139673	0.113388	0.127271	0.105526	0.168002	0.118922	0.0693554
16	0.123623	0.0808782	-0.0225721	0.14047	0.00248227	0.0695795	0.0634276
17	0.122718	0.0750693	0.0399471	0.080859	0.0429456	0.0844295	0.0978098
18	0.0429254	0.0687608	-0.00680002	0.0857147	0.0199442	0.0546303	0.00755551
19	-0.107944	-0.153746	-0.126622	-0.0615925	-0.110925	-0.0921501	-0.0870355
20	0.127811	0.0655752	0.0910768	0.189026	0.0694479	0.107047	0.119155
21	0.350454	0.281053	0.19102	0.252481	0.154423	0.178708	0.190057
22	0.128988	0.0132916	-0.147182	0.13113	0.0476496	-0.0834514	0.069695
23	0.108058	0.0437067	0.0742423	0.00433152	0.0107448	0.0939617	0.0797023
